# Supplementary material for: Kinome profiling of Arabidopsis using arrays of kinase consensus substrates
Source: Plant Methods. 2007 Feb 12;3:3. doi: 10.1186/1746-4811-3-3 (PMC1803769; doi:10.1186/1746-4811-3-3)
Supplement: Additional File 1 — 1. Raw data and analyses. Excel file of spot intensities for all spots present on the small PepChip for the three avirulent P. syringae infection experiments, including the pair wise Students t-Test on original and logarithmic values to detect significant differences in intensities for the three experiments. [file 1746-4811-3-3-S1.xls]

## Sheet: C1
SPOT	INTENSITY	FLAG
1	20467	0
2	22374	0
3	16489	0
4	20844	0
5	17152	0
6	29500	0
7	15068	0
8	22956	0
9	23830	0
10	19904	0
11	37075	0
12	19036	0
13	27244	0
14	24214	0
15	18544	0
16	19542	0
17	15750	0
18	22713	0
19	24268	0
20	43382	1
21	18627	0
22	18851	0
23	17696	0
24	17513	0
25	13097	0
26	18483	0
27	17052	0
28	25964	0
29	21440	0
30	18944	0
31	21622	0
32	20774	0
33	18003	0
34	14412	0
35	15628	0
36	14995	0
37	17897	0
38	22316	0
39	18918	0
40	20889	0
41	25088	0
42	14998	0
43	25062	0
44	35248	0
45	25097	0
46	24777	0
47	21462	0
48	23884	0
49	19472	0
50	19990	0
51	15632	0
52	19849	0
53	19276	0
54	17904	0
55	19408	0
56	22131	0
57	20080	0
58	14233	0
59	16412	0
60	20640	0
61	32636	0
62	16908	0
63	22899	0
64	16246	0
65	15779	0
66	14636	0
67	20304	0
68	17459	0
69	17619	0
70	17433	0
71	26870	0
72	26323	0
73	18979	0
74	19708	0
75	27427	0
76	28848	0
77	26624	0
78	16003	0
79	26243	0
80	26473	0
81	24233	0
82	24601	0
83	15596	0
84	31568	0
85	26956	0
86	17427	0
87	16451	0
88	18828	0
89	18912	0
90	18099	0
91	59974	0
92	19766	0
93	20636	0
94	25590	0
95	28467	0
96	15478	0
97	16230	0
98	19708	0
99	19772	0
100	21952	0
101	41756	0
102	20937	0
103	16838	0
104	20224	0
105	25324	0
106	19894	0
107	62774	0
108	21657	0
109	28316	0
110	22582	0
111	24694	0
112	35539	0
113	23123	0
114	18896	0
115	16876	0
116	16147	0
117	17193	0
118	18537	0
119	46259	0
120	24054	0
121	18393	0
122	20108	0
123	12304	0
124	23379	0
125	19059	0
126	14064	0
127	19590	0
128	25212	0
129	21232	0
130	20563	0
131	22880	0
132	18643	0
133	23696	0
134	14534	0
135	29875	0
136	20492	0
137	24694	0
138	16851	0
139	24192	0
140	18105	0
141	20150	0
142	30460	0
143	26966	0
144	27040	0
145	13324	0
146	21212	0
147	19171	0
148	23350	0
149	32768	0
150	31779	0
151	24755	0
152	34816	0
153	20512	0
154	26156	0
155	16217	0
156	22624	0
157	27059	0
158	21091	0
159	33059	0
160	24115	0
161	18582	0
162	21865	0
163	15049	0
164	18470	0
165	17030	0
166	18633	0
167	19728	0
168	42054	0
169	18060	0
170	18070	0
171	40963	0
172	23740	0
173	22259	0
174	18454	0
175	48368	0
176	24950	0
177	26390	0
178	26953	0
179	23532	0
180	15433	0
181	20377	0
182	27580	0
183	23968	0
184	19036	0
185	18406	0
186	27708	0
187	18016	0
188	21801	0
189	16944	0
190	62028	0
191	26560	0
192	16745	0
193	17878	0
194	22790	0
195	16496	0
196	16217	0
197	20864	0
198	33417	0
199	19020	0
200	19440	0
201	26384	0
202	19321	0
203	42630	0
204	19132	0
205	20780	0
206	28284	0
207	18451	0
208	14284	0
209	13052	0
210	16979	0
211	22288	0
212	23980	0
213	19305	0
214	15305	0
215	19411	0
216	14057	0
217	13833	0
218	17440	0
219	21129	0
220	25193	0
221	13980	0
222	19004	0
223	52118	0
224	15699	0
225	14131	0
226	17702	0
227	18921	0
228	16179	0
229	20864	0
230	19961	0
231	14156	0
232	19772	0
233	17430	0
234	18582	0
235	19948	0
236	26028	0
237	16576	0
238	16460	0
239	18464	0
240	18272	0
241	16086	0
242	22905	0
243	22476	0
244	19033	0
245	18691	0
246	16451	0
247	16915	0
248	16278	0
249	24108	0
250	18019	0
251	14848	0
252	16531	0
253	30409	0
254	19280	0
255	26332	0
256	19472	0
257	14252	0
258	17225	0
259	22892	0
260	18982	0
261	19152	0
262	15299	0
263	32524	0
264	20985	0
265	18208	0
266	19638	0
267	23001	0
268	23296	0
269	22297	0
270	15673	0
271	20752	0
272	24931	0
273	19718	0
274	16112	0
275	19008	0
276	31827	0
277	31363	0
278	13699	0
279	18771	0
280	16467	0
281	16121	0
282	15683	0
283	56940	0
284	15612	0
285	18243	0
286	18883	0
287	21830	0
288	11644	0
289	17360	0
290	25673	0
291	19209	0
292	32732	0
293	49260	0
294	18003	0
295	19523	0
296	25260	0
297	25305	0
298	23193	0
299	64886	0
300	22249	0
301	26044	0
302	25760	0
303	22780	0
304	28544	0
305	20969	0
306	17379	0
307	19564	0
308	22502	0
309	15648	0
310	18569	0
311	34291	0
312	19612	0
313	13100	0
314	16902	0
315	17545	0
316	28566	0
317	17772	0
318	17616	0
319	16832	0
320	17964	0
321	18112	0
322	14732	0
323	19139	0
324	18108	0
325	26604	0
326	13616	0
327	25017	0
328	22128	0
329	17468	0
330	14582	0
331	23008	0
332	18448	0
333	16348	0
334	23814	0
335	21571	0
336	19497	0
337	17606	0
338	23577	0
339	19891	0
340	23760	0
341	30713	0
342	38041	0
343	27206	0
344	60953	0
345	23801	0
346	36848	0
347	17526	0
348	17980	0
349	23852	0
350	21299	0
351	37497	0
352	24672	0
353	21244	0
354	22736	0
355	13491	0
356	21616	0
357	17347	0
358	21990	0
359	17744	0
360	29984	0
361	19411	0
362	18710	0
363	27600	0
364	20720	0
365	19113	0
366	15561	0
367	43875	0
368	21958	0
369	24764	0
370	20438	0
371	17833	0
372	18780	0
373	18972	0
374	31200	0
375	21779	0
376	17542	0
377	14921	0
378	20646	0
379	19632	0
380	19222	0
381	17606	0
382	60259	0
383	20681	0
384	19465	0

## Sheet: Pst1
SPOT	INTENSITY	FLAG
1	12326	0
2	19632	0
3	13564	0
4	13593	0
5	13686	0
6	32448	0
7	16243	0
8	15875	0
9	12755	0
10	10732	0
11	46070	0
12	10816	0
13	13196	0
14	25705	0
15	13795	0
16	12368	0
17	13065	0
18	15177	0
19	17596	0
20	18790	0
21	16617	0
22	11913	0
23	11689	0
24	14921	0
25	11315	0
26	12640	0
27	12121	0
28	16729	0
29	12908	0
30	11561	0
31	11958	0
32	13228	0
33	11168	0
34	11680	0
35	11081	0
36	12828	0
37	13180	0
38	14854	0
39	13206	0
40	14681	0
41	13814	0
42	12924	0
43	17017	0
44	28905	0
45	13456	0
46	17542	0
47	11712	0
48	11475	0
49	55408	1
50	19536	0
51	16355	0
52	13129	0
53	12627	0
54	10102	0
55	11958	0
56	10569	0
57	14646	0
58	10908	0
59	12560	0
60	19625	0
61	19766	0
62	9004	0
63	16857	0
64	11270	0
65	10070	0
66	13296	0
67	13686	0
68	10451	0
69	11500	0
70	13939	0
71	28278	0
72	18336	0
73	10476	0
74	14508	0
75	21110	0
76	18905	0
77	16790	0
78	16745	0
79	16521	0
80	29635	0
81	13392	0
82	12896	0
83	10144	0
84	19654	0
85	27532	0
86	14262	0
87	12905	0
88	11491	0
89	10816	0
90	11452	0
91	43827	0
92	14403	0
93	13222	0
94	16604	0
95	21558	0
96	19785	1
97	11331	0
98	15996	0
99	9241	0
100	21113	0
101	37331	0
102	12889	0
103	12163	0
104	17824	0
105	16899	0
106	13075	0
107	56652	0
108	14096	0
109	21920	0
110	16851	0
111	15129	0
112	14748	0
113	12377	0
114	12624	0
115	13897	0
116	12694	0
117	14297	0
118	10630	0
119	37548	0
120	15491	0
121	11936	0
122	14758	0
123	10969	0
124	20281	0
125	15526	0
126	13075	0
127	14915	0
128	18972	0
129	18137	0
130	11961	0
131	11158	0
132	9936	0
133	21068	0
134	11344	0
135	16640	0
136	12560	0
137	21753	0
138	12220	0
139	16051	0
140	12300	0
141	13852	0
142	16550	0
143	17526	0
144	17795	0
145	13964	0
146	11785	0
147	12185	0
148	13260	0
149	13667	0
150	17974	0
151	16160	0
152	21475	0
153	12540	0
154	15718	0
155	10281	0
156	12729	0
157	20035	0
158	15449	0
159	20048	0
160	13331	0
161	10124	0
162	12608	0
163	11555	0
164	13804	0
165	9763	0
166	16275	0
167	12761	0
168	40988	0
169	15417	0
170	9843	0
171	48512	0
172	16227	0
173	13897	0
174	10060	0
175	44953	0
176	15731	0
177	16108	0
178	15363	0
179	16550	0
180	10812	0
181	13603	0
182	22121	0
183	19036	0
184	8496	0
185	9536	0
186	17030	0
187	13212	0
188	12512	0
189	12860	0
190	40806	0
191	15372	0
192	9926	0
193	8764	0
194	15340	0
195	14822	0
196	14428	0
197	8883	0
198	30182	0
199	13024	0
200	13315	0
201	13132	0
202	13360	0
203	41539	0
204	12547	0
205	12467	0
206	25430	0
207	9680	0
208	10492	0
209	14515	0
210	11814	0
211	19120	1
212	28953	1
213	10896	0
214	10665	0
215	12268	0
216	12400	0
217	11139	0
218	12880	0
219	12128	0
220	11929	0
221	10182	0
222	11936	0
223	12832	0
224	13852	0
225	12185	0
226	14572	0
227	15276	0
228	10172	0
229	10953	0
230	14092	0
231	11497	0
232	13417	0
233	15916	0
234	14873	0
235	16288	0
236	23456	0
237	14044	0
238	15628	0
239	13302	0
240	11296	0
241	14652	0
242	14473	0
243	14422	0
244	11801	0
245	13865	0
246	13331	0
247	11776	0
248	9568	0
249	16569	0
250	9427	0
251	12150	0
252	15299	0
253	14409	0
254	8844	0
255	14102	0
256	13468	0
257	11568	0
258	9974	0
259	17353	0
260	12678	0
261	13897	0
262	12614	0
263	16944	0
264	12950	0
265	11116	0
266	16336	0
267	16870	0
268	15241	0
269	17136	0
270	14281	0
271	12396	0
272	13203	0
273	12425	0
274	11468	0
275	14720	0
276	21968	0
277	14646	0
278	12060	0
279	11878	0
280	10566	0
281	11104	0
282	9776	0
283	30531	0
284	12662	0
285	10902	0
286	13414	0
287	18275	0
288	13331	0
289	12640	0
290	15123	0
291	11843	0
292	17625	0
293	27593	0
294	13264	0
295	13836	0
296	19881	0
297	16038	0
298	12739	0
299	53286	0
300	13113	0
301	19152	0
302	14486	0
303	13401	0
304	17916	0
305	11676	0
306	10288	0
307	10985	0
308	11363	0
309	11712	0
310	13740	0
311	20579	0
312	14044	0
313	12374	0
314	20435	0
315	12793	0
316	17027	0
317	9379	0
318	11763	0
319	10889	0
320	15603	0
321	18224	0
322	11468	0
323	9900	0
324	13331	0
325	14988	0
326	14880	0
327	16115	0
328	11894	0
329	10214	0
330	11923	0
331	16924	0
332	11433	0
333	14054	0
334	15993	0
335	16563	0
336	18371	0
337	12185	0
338	17372	0
339	17209	0
340	14528	0
341	20211	0
342	16025	0
343	17446	0
344	33040	0
345	15587	0
346	19385	0
347	12470	0
348	12947	0
349	18899	0
350	12124	0
351	22057	0
352	13884	0
353	13436	0
354	14076	0
355	11008	0
356	12025	0
357	15676	0
358	19036	1
359	27436	1
360	18316	0
361	13600	0
362	11216	0
363	20355	0
364	11945	0
365	15971	0
366	12137	0
367	30764	0
368	14403	0
369	13968	0
370	13385	0
371	12313	0
372	13148	0
373	12992	0
374	20624	0
375	14979	0
376	9852	0
377	12912	0
378	11257	0
379	11750	0
380	12259	0
381	9913	0
382	36307	0
383	16457	0
384	8649	0

## Sheet: C2
SPOT	INTENSITY	FLAG
1	15190	0
2	32979	0
3	14044	0
4	14438	0
5	17126	0
6	32198	0
7	16694	0
8	18243	0
9	16876	0
10	15420	0
11	46828	0
12	15830	0
13	17478	0
14	31648	0
15	16387	0
16	12284	0
17	17769	0
18	15334	0
19	19913	0
20	25782	0
21	13382	0
22	16086	0
23	16396	0
24	14924	0
25	14771	0
26	16153	0
27	14966	0
28	18227	0
29	17542	0
30	14585	0
31	14057	0
32	15286	0
33	12809	0
34	13251	0
35	11654	0
36	12582	0
37	19129	0
38	18553	0
39	14249	0
40	18476	0
41	18128	0
42	14000	0
43	16240	0
44	25116	0
45	17750	0
46	22924	0
47	13366	0
48	15632	0
49	18515	0
50	16860	0
51	17782	0
52	15408	0
53	16940	0
54	16931	0
55	15660	0
56	18070	0
57	20352	0
58	17670	0
59	23520	1
60	17520	0
61	20883	0
62	38057	0
63	19721	0
64	17545	0
65	17382	0
66	16828	0
67	16835	0
68	18630	0
69	19539	0
70	17884	0
71	25532	0
72	21644	0
73	15516	0
74	16198	0
75	23692	0
76	17670	0
77	17446	0
78	15929	0
79	20086	0
80	33987	0
81	16950	0
82	13571	0
83	20268	0
84	21286	0
85	28800	0
86	19699	0
87	15075	0
88	16089	0
89	27817	1
90	14147	0
91	63200	0
92	17769	0
93	14076	0
94	18582	0
95	35776	0
96	16262	0
97	17491	0
98	24854	0
99	16806	0
100	31206	0
101	35603	0
102	15654	0
103	18096	0
104	24944	0
105	24604	0
106	21462	0
107	64288	0
108	21484	0
109	18313	0
110	20182	0
111	23161	0
112	24275	0
113	25286	0
114	16467	0
115	16262	0
116	20368	0
117	16576	0
118	18374	0
119	29091	0
120	20844	0
121	17657	0
122	20102	0
123	16790	0
124	20777	0
125	13100	0
126	19558	0
127	20041	0
128	26060	0
129	24281	0
130	15136	0
131	16758	0
132	14755	0
133	25696	0
134	20323	0
135	30339	0
136	18876	0
137	16032	0
138	13014	0
139	22412	0
140	15952	0
141	21203	0
142	21504	0
143	22745	0
144	21961	0
145	16262	0
146	16454	0
147	17398	0
148	16857	0
149	23136	0
150	24681	0
151	20630	0
152	38880	0
153	19286	0
154	22441	0
155	17008	0
156	15964	0
157	23478	0
158	18844	0
159	26624	0
160	19564	0
161	15616	0
162	17328	0
163	19974	0
164	15011	0
165	13292	0
166	17571	0
167	16166	0
168	44371	0
169	15548	0
170	15209	0
171	39392	0
172	14640	0
173	22112	0
174	15939	0
175	50854	1
176	17091	0
177	21446	0
178	21312	0
179	17507	0
180	16601	0
181	21411	0
182	18838	0
183	20505	0
184	14105	0
185	15577	0
186	21667	0
187	14492	0
188	16732	0
189	12694	0
190	36096	0
191	21142	0
192	11753	0
193	14860	0
194	15664	0
195	11347	0
196	15718	0
197	14313	0
198	31392	0
199	12512	0
200	15356	0
201	15072	0
202	16348	0
203	37481	0
204	15772	0
205	14403	0
206	23606	0
207	15558	0
208	18096	0
209	14083	0
210	13523	0
211	19593	0
212	20944	0
213	17852	0
214	16854	0
215	15680	0
216	11251	0
217	17382	0
218	15056	0
219	15888	0
220	15360	0
221	17088	0
222	17616	0
223	14707	0
224	13606	0
225	13529	0
226	18073	0
227	18828	0
228	17696	0
229	17104	0
230	22876	0
231	13340	0
232	18630	0
233	18531	0
234	18307	0
235	15603	0
236	24179	0
237	14316	0
238	18003	0
239	19971	0
240	15216	0
241	15920	0
242	15401	0
243	14179	0
244	15497	0
245	14310	0
246	15094	0
247	13523	0
248	14704	0
249	17068	0
250	14860	0
251	16524	0
252	18115	0
253	19081	0
254	16729	0
255	19302	0
256	14982	0
257	15068	0
258	11408	0
259	17763	0
260	17459	0
261	15657	0
262	15948	0
263	23728	0
264	18563	0
265	13990	0
266	13312	0
267	17168	0
268	16179	0
269	19539	0
270	13779	0
271	19084	0
272	21238	0
273	15353	0
274	16028	0
275	12953	0
276	22156	0
277	22361	0
278	11724	0
279	13977	0
280	16166	0
281	13411	0
282	16697	0
283	58028	0
284	16515	0
285	15171	0
286	19820	0
287	26089	0
288	13568	0
289	14934	0
290	24118	0
291	17692	0
292	21833	0
293	35996	0
294	13862	0
295	14912	0
296	19699	0
297	19193	0
298	14550	0
299	62838	0
300	19625	0
301	22006	0
302	21145	0
303	20003	0
304	25510	0
305	17446	0
306	10998	0
307	15113	0
308	18761	0
309	16867	0
310	16857	0
311	39900	0
312	17244	0
313	14217	0
314	17363	0
315	15564	0
316	24150	0
317	14937	0
318	18128	0
319	14118	0
320	17116	0
321	20006	0
322	14732	0
323	16432	0
324	12803	0
325	21209	0
326	15552	0
327	30185	0
328	20720	0
329	16624	0
330	13472	0
331	19856	0
332	11753	0
333	14073	0
334	17616	1
335	19248	0
336	15820	0
337	15168	0
338	17692	0
339	12227	0
340	14297	0
341	21296	0
342	31180	0
343	19920	0
344	43724	0
345	18518	0
346	21760	0
347	13702	0
348	14483	0
349	15932	0
350	13939	0
351	26742	0
352	14278	0
353	14124	0
354	15312	0
355	13574	0
356	14659	0
357	13916	0
358	18201	0
359	14630	0
360	34896	0
361	16662	0
362	14265	0
363	24028	0
364	19132	0
365	19699	0
366	17353	0
367	30281	0
368	14419	0
369	22787	0
370	19529	0
371	17187	0
372	16976	0
373	16928	0
374	17638	0
375	23763	0
376	13788	0
377	16428	0
378	22796	0
379	15433	0
380	12368	0
381	15875	0
382	42876	0
383	22489	0
384	19088	0

## Sheet: Pst2
SPOT	INTENSITY	FLAG
1	12137	0
2	13820	0
3	9766	0
4	12009	0
5	9955	0
6	27545	0
7	12947	0
8	14288	0
9	17798	0
10	15040	0
11	35030	0
12	11772	0
13	12739	0
14	28665	0
15	13712	0
16	11692	0
17	13340	0
18	13449	0
19	19110	0
20	16928	0
21	10595	0
22	12771	0
23	11232	0
24	11513	0
25	11360	0
26	13321	0
27	13344	0
28	19017	0
29	13779	0
30	12435	0
31	11648	0
32	13488	0
33	10617	0
34	13504	0
35	12588	0
36	11782	0
37	10835	0
38	16339	0
39	11174	0
40	15948	0
41	14921	0
42	14796	0
43	15609	0
44	26534	0
45	11622	0
46	19587	0
47	12848	0
48	13811	0
49	15427	0
50	19296	0
51	18800	0
52	11289	0
53	12076	0
54	13228	0
55	15056	0
56	15040	0
57	17456	0
58	12924	0
59	12278	0
60	14678	0
61	23193	0
62	12912	0
63	15417	0
64	11452	0
65	12528	0
66	13964	0
67	12838	0
68	17603	0
69	12809	0
70	12083	0
71	29475	0
72	15244	0
73	10844	0
74	15414	0
75	21942	0
76	22176	0
77	20870	0
78	11225	0
79	18627	0
80	56566	0
81	11740	0
82	12604	0
83	13468	0
84	16115	0
85	33116	0
86	12172	0
87	12672	0
88	12649	0
89	14550	0
90	13014	0
91	48294	0
92	10441	0
93	9817	0
94	17942	0
95	35177	0
96	11859	0
97	11302	0
98	27638	1
99	65280	1
100	20761	1
101	38988	0
102	12358	0
103	14873	0
104	16233	0
105	29558	1
106	16784	0
107	59171	0
108	14384	0
109	19488	0
110	15331	0
111	16070	0
112	18998	0
113	11417	0
114	17289	0
115	14284	0
116	15504	0
117	14483	0
118	13654	0
119	53369	0
120	14473	0
121	11596	0
122	14889	0
123	8246	0
124	31395	0
125	12627	0
126	13062	0
127	12828	0
128	17120	0
129	17190	0
130	16947	0
131	11888	0
132	11779	0
133	15353	0
134	12016	0
135	24352	0
136	15244	0
137	9209	0
138	11852	0
139	13913	0
140	11334	0
141	11945	0
142	20924	0
143	18294	0
144	23232	0
145	14342	0
146	16851	0
147	11388	0
148	14848	0
149	32211	0
150	20422	0
151	18515	0
152	29372	0
153	14915	0
154	20576	0
155	11705	0
156	13392	0
157	17203	0
158	11680	0
159	23833	0
160	14163	0
161	11641	0
162	14665	0
163	10774	0
164	13574	0
165	12476	0
166	16352	0
167	11219	0
168	54684	0
169	13318	0
170	13004	0
171	53260	0
172	16281	0
173	17456	0
174	9689	0
175	52918	0
176	14451	0
177	18073	0
178	17052	0
179	12131	0
180	14636	0
181	10457	0
182	17721	0
183	17696	0
184	12009	0
185	8691	0
186	16736	0
187	11020	0
188	12304	0
189	12998	0
190	23664	0
191	15046	0
192	14617	0
193	8710	0
194	12630	0
195	12752	0
196	9884	0
197	14752	0
198	42092	0
199	12115	0
200	12118	0
201	16323	0
202	15548	0
203	49641	0
204	11872	0
205	12214	0
206	36419	0
207	13881	0
208	15939	0
209	13196	0
210	13558	0
211	13158	0
212	18313	0
213	14368	0
214	13443	0
215	7974	0
216	11904	0
217	12259	0
218	13094	0
219	11283	0
220	18275	0
221	13078	0
222	14537	0
223	9388	0
224	14425	0
225	9907	0
226	11340	0
227	16736	0
228	9504	0
229	13011	0
230	23248	0
231	11852	0
232	16412	0
233	15766	0
234	9424	0
235	18822	0
236	26828	0
237	16406	0
238	16140	0
239	13382	0
240	13520	0
241	10764	0
242	15104	0
243	13510	0
244	26688	1
245	16732	0
246	11472	0
247	11196	0
248	12633	0
249	13609	0
250	11155	0
251	12608	0
252	11817	0
253	21462	0
254	11369	0
255	18892	0
256	11209	0
257	14819	0
258	11318	0
259	15267	0
260	10355	0
261	12441	0
262	12915	0
263	18400	0
264	13961	0
265	11721	0
266	14592	0
267	15225	0
268	14316	0
269	17206	0
270	14915	0
271	12992	0
272	18704	0
273	14032	0
274	13456	0
275	11145	0
276	18124	0
277	19155	0
278	11376	0
279	15708	0
280	9132	0
281	13884	0
282	13321	0
283	50320	0
284	30118	1
285	14883	0
286	14547	0
287	20790	0
288	10134	0
289	15152	0
290	16652	0
291	14556	0
292	14566	0
293	25059	0
294	12336	0
295	12732	0
296	13196	0
297	15513	0
298	12921	0
299	56748	0
300	16150	0
301	21971	0
302	13948	0
303	15740	0
304	17488	0
305	11257	0
306	12019	0
307	14140	0
308	31145	1
309	30518	1
310	16659	0
311	34752	0
312	16147	0
313	13382	0
314	19177	0
315	12492	0
316	17478	0
317	11449	0
318	12675	0
319	12972	0
320	13401	0
321	17433	0
322	15376	0
323	14294	0
324	12512	0
325	18873	0
326	14406	0
327	25302	0
328	12656	0
329	13289	0
330	11568	0
331	16188	0
332	13040	0
333	15462	0
334	15228	0
335	16908	0
336	15168	0
337	13760	0
338	14028	0
339	13174	0
340	11654	0
341	22144	0
342	17510	0
343	19292	0
344	26096	0
345	12576	0
346	15667	0
347	10662	0
348	11468	0
349	16652	0
350	12374	0
351	18355	0
352	11308	0
353	11161	0
354	10851	0
355	11808	0
356	10528	0
357	10012	0
358	13734	0
359	12825	0
360	26393	0
361	12428	0
362	11657	0
363	21536	0
364	12473	0
365	17280	0
366	13100	0
367	34720	0
368	13699	0
369	16918	0
370	13427	0
371	14428	0
372	13411	0
373	10646	0
374	14176	0
375	18457	0
376	9840	0
377	10694	0
378	15296	0
379	12508	0
380	8307	0
381	9401	0
382	35516	0
383	16700	0
384	9088	0

## Sheet: C3
SPOT	INTENSITY	FLAG
1	9984	0
2	11427	0
3	12528	0
4	11299	0
5	9369	0
6	28076	0
7	10073	0
8	12598	0
9	13920	0
10	13923	0
11	39008	0
12	12230	0
13	14323	0
14	31465	0
15	10044	0
16	9267	0
17	11235	0
18	12435	0
19	14716	0
20	21094	0
21	9955	0
22	9232	0
23	11139	0
24	10764	0
25	10435	0
26	12934	0
27	10723	0
28	15852	0
29	9392	0
30	12163	0
31	9750	0
32	13763	0
33	8144	0
34	11552	0
35	12534	0
36	9097	0
37	11980	0
38	14889	0
39	12438	0
40	15977	0
41	12278	0
42	12924	0
43	15267	0
44	20160	0
45	11894	0
46	15168	0
47	12016	0
48	15398	0
49	13379	0
50	11580	0
51	13833	0
52	11366	0
53	12556	0
54	15798	0
55	11395	0
56	8140	0
57	14870	0
58	10521	0
59	12998	0
60	13443	0
61	15273	0
62	8784	0
63	12233	0
64	11296	0
65	12432	0
66	12723	0
67	11820	0
68	8620	0
69	13222	0
70	10425	0
71	17097	0
72	15139	0
73	10438	0
74	11980	0
75	16790	0
76	14022	0
77	14601	0
78	12348	0
79	16566	0
80	19942	0
81	12748	0
82	12880	0
83	10387	0
84	20956	0
85	23734	0
86	11142	0
87	10124	0
88	10454	0
89	10540	0
90	11504	0
91	46937	0
92	9251	0
93	10166	0
94	15142	0
95	26780	0
96	9888	0
97	12150	0
98	15433	0
99	12659	0
100	12851	0
101	24883	0
102	9459	0
103	9792	0
104	14918	0
105	16086	0
106	14476	0
107	57523	0
108	13590	0
109	14182	0
110	13526	0
111	15113	0
112	24662	0
113	13891	0
114	11472	0
115	11580	0
116	9164	0
117	10912	0
118	10700	0
119	23724	0
120	13286	0
121	8492	0
122	10816	0
123	10694	0
124	15264	0
125	9654	0
126	10524	0
127	11459	0
128	12940	0
129	15500	0
130	9433	0
131	10268	0
132	8393	0
133	17888	0
134	10083	0
135	17430	0
136	10512	0
137	10710	0
138	11081	0
139	13513	0
140	9180	0
141	12054	0
142	13504	0
143	13500	0
144	13251	0
145	12867	0
146	12608	0
147	12265	0
148	10534	0
149	20099	0
150	21046	0
151	13680	0
152	22275	0
153	12684	0
154	19347	0
155	8572	0
156	8723	0
157	16790	0
158	12684	0
159	17350	0
160	11932	0
161	10944	0
162	9408	0
163	10128	0
164	10684	0
165	9580	0
166	10835	0
167	11046	0
168	22492	0
169	11315	0
170	6956	0
171	20995	0
172	11043	0
173	13708	0
174	10348	0
175	25369	0
176	11542	0
177	11596	0
178	11235	0
179	9929	0
180	9958	0
181	8112	0
182	11753	0
183	13408	0
184	10182	0
185	9600	0
186	14169	0
187	10041	0
188	8585	0
189	9558	0
190	18697	0
191	10601	0
192	11340	0
193	8732	0
194	16144	0
195	10473	0
196	11788	0
197	12569	0
198	36905	0
199	12361	0
200	13206	0
201	16921	0
202	9843	0
203	43884	0
204	12656	0
205	14982	0
206	40166	0
207	13481	0
208	11667	0
209	11868	0
210	11670	0
211	19046	0
212	20176	0
213	10880	0
214	12118	0
215	11708	0
216	15020	0
217	14195	0
218	12470	0
219	9504	0
220	13948	0
221	13497	0
222	12268	0
223	10323	0
224	13411	0
225	9257	0
226	12201	0
227	15075	0
228	11929	0
229	13030	0
230	18771	0
231	13027	0
232	15705	0
233	15331	0
234	11926	0
235	17532	0
236	21321	0
237	12403	0
238	14812	0
239	9094	0
240	10777	0
241	11756	0
242	12374	0
243	12067	0
244	9760	0
245	13392	0
246	9670	0
247	8320	0
248	9283	0
249	16304	0
250	8816	0
251	12720	0
252	10928	0
253	13395	0
254	8121	0
255	16204	0
256	13801	0
257	10112	0
258	9824	0
259	15350	0
260	10732	0
261	8956	0
262	12460	0
263	17632	0
264	16201	0
265	10784	0
266	12169	0
267	15715	0
268	11619	0
269	14281	0
270	9340	0
271	16422	0
272	18428	0
273	14771	0
274	12793	0
275	10908	0
276	16560	0
277	20723	0
278	11059	0
279	8864	0
280	10419	0
281	12675	0
282	9494	0
283	55865	0
284	10086	0
285	9161	0
286	16822	0
287	16441	0
288	13340	0
289	10323	0
290	16022	0
291	10182	0
292	15888	0
293	28070	0
294	10604	0
295	9814	0
296	16803	0
297	16476	0
298	13347	0
299	57081	0
300	11472	0
301	13286	0
302	14297	0
303	17872	0
304	19651	0
305	12326	0
306	8851	0
307	14211	0
308	10435	0
309	10457	0
310	12937	0
311	29155	0
312	16713	0
313	9120	0
314	11516	0
315	8736	0
316	19558	0
317	9225	0
318	14476	0
319	8729	0
320	15472	0
321	19744	0
322	12675	0
323	10649	0
324	9062	0
325	18278	0
326	11516	0
327	25174	0
328	11548	0
329	10908	0
330	10601	0
331	26675	0
332	10982	0
333	13843	0
334	15308	0
335	15849	0
336	13145	0
337	7465	0
338	14480	0
339	10748	0
340	10150	0
341	15052	0
342	25059	0
343	11641	0
344	26857	0
345	14176	0
346	19440	0
347	7606	0
348	8044	0
349	11939	0
350	10681	0
351	16102	0
352	11337	0
353	6960	0
354	10416	0
355	8195	0
356	9971	0
357	9395	0
358	10211	0
359	10201	0
360	21142	0
361	9718	0
362	9923	0
363	24995	0
364	15820	0
365	14140	0
366	9843	0
367	30976	0
368	15635	0
369	16713	0
370	13718	0
371	11222	0
372	12883	0
373	11878	0
374	16816	0
375	18572	0
376	10185	0
377	7532	0
378	13942	0
379	9443	0
380	9328	0
381	9958	0
382	44041	0
383	15705	0
384	8326	0

## Sheet: Pst3
SPOT	INTENSITY	FLAG
1	13932	0
2	18547	0
3	15609	0
4	14275	0
5	15500	0
6	31971	0
7	12246	0
8	17286	0
9	16556	0
10	13884	0
11	42748	0
12	15158	0
13	15907	0
14	43660	0
15	15568	0
16	16848	0
17	11328	0
18	16537	0
19	25081	0
20	25340	0
21	16233	0
22	14256	0
23	14617	0
24	15664	0
25	14726	0
26	18448	0
27	12604	0
28	41318	0
29	13948	0
30	11449	0
31	17788	0
32	30268	0
33	11276	0
34	14569	0
35	12784	0
36	10790	0
37	19996	0
38	16307	0
39	15606	0
40	20076	0
41	15017	0
42	15104	0
43	19843	0
44	19324	0
45	13987	0
46	15664	0
47	13126	0
48	15408	0
49	18259	0
50	20544	0
51	16950	0
52	18569	0
53	15558	0
54	16224	0
55	15881	0
56	15337	0
57	21696	0
58	16518	0
59	15068	0
60	18473	0
61	32508	0
62	14566	0
63	16588	0
64	8473	0
65	16288	0
66	14240	0
67	19772	0
68	15254	0
69	18524	0
70	14704	0
71	53302	0
72	24089	0
73	13369	0
74	16947	0
75	39443	0
76	54812	0
77	35584	0
78	14563	0
79	26499	1
80	65280	0
81	18969	0
82	15251	0
83	14112	0
84	20739	0
85	63184	0
86	18096	0
87	14892	0
88	13804	0
89	14390	0
90	13664	0
91	29628	0
92	13094	0
93	12451	0
94	19427	0
95	60876	0
96	13696	0
97	20064	0
98	21564	0
99	16966	0
100	19680	0
101	48124	0
102	14444	0
103	13872	0
104	17065	0
105	16630	0
106	18320	0
107	53286	0
108	17548	0
109	21772	0
110	16931	0
111	15353	0
112	18988	0
113	17737	0
114	12496	0
115	18694	0
116	16035	0
117	13174	0
118	14774	0
119	63756	0
120	17616	0
121	11068	0
122	13619	0
123	13715	0
124	50630	0
125	12057	0
126	13244	0
127	13923	0
128	25497	0
129	19955	0
130	13526	0
131	13785	0
132	12080	0
133	18873	0
134	17132	0
135	18707	0
136	12156	0
137	13628	0
138	12569	0
139	21734	0
140	13920	0
141	18547	0
142	24537	0
143	26163	0
144	42732	0
145	16924	0
146	18016	0
147	16617	0
148	16780	0
149	46524	0
150	17996	0
151	22201	0
152	26332	0
153	16313	0
154	13958	0
155	17280	0
156	11648	0
157	25472	0
158	18691	0
159	19078	0
160	17916	0
161	13529	0
162	15376	0
163	20448	0
164	14848	0
165	14947	0
166	16892	0
167	13798	0
168	55990	0
169	14422	0
170	15369	0
171	58761	0
172	17932	0
173	14556	0
174	13155	0
175	62172	0
176	16822	0
177	19164	0
178	14160	0
179	10150	0
180	11331	0
181	17968	0
182	14915	0
183	20576	0
184	13344	0
185	11097	0
186	12451	0
187	14067	0
188	14342	0
189	14339	0
190	12092	0
191	18035	0
192	11171	0
193	11468	0
194	13344	0
195	12633	0
196	11174	0
197	14640	0
198	23475	0
199	13929	0
200	11440	0
201	16761	0
202	12630	0
203	30768	0
204	14217	0
205	14867	0
206	22096	0
207	13792	0
208	10419	0
209	16054	0
210	49347	1
211	14508	0
212	15353	0
213	11494	0
214	14950	0
215	10406	0
216	12700	0
217	12441	0
218	15977	0
219	10697	0
220	15856	0
221	10956	0
222	11337	0
223	14076	0
224	15222	0
225	13068	0
226	16064	0
227	14604	0
228	17049	0
229	15344	0
230	17955	0
231	12524	0
232	22217	0
233	15763	0
234	16121	0
235	16227	0
236	21670	0
237	13644	0
238	17532	0
239	13203	0
240	12211	0
241	15238	0
242	19913	0
243	12889	0
244	10662	0
245	11606	0
246	11948	0
247	11798	0
248	12630	0
249	18604	0
250	10224	0
251	13308	0
252	14265	0
253	38678	0
254	10966	0
255	17411	0
256	11328	0
257	15475	0
258	13152	0
259	16505	0
260	13475	0
261	12940	0
262	13318	0
263	34662	0
264	16726	0
265	10585	0
266	12860	0
267	15728	0
268	17846	0
269	15920	0
270	13334	0
271	14064	0
272	35276	0
273	17449	0
274	15145	0
275	11539	0
276	19248	0
277	19776	0
278	16659	0
279	15232	0
280	22566	0
281	13043	0
282	18979	0
283	27721	0
284	13488	0
285	14377	0
286	19184	0
287	18275	0
288	12982	0
289	16489	0
290	16966	0
291	13344	0
292	19180	0
293	33766	0
294	10438	0
295	12310	0
296	16169	0
297	16099	0
298	16188	0
299	46272	0
300	16662	0
301	33027	0
302	23750	0
303	16284	0
304	19731	0
305	18140	0
306	13491	0
307	13702	0
308	16480	0
309	13116	0
310	17302	0
311	63283	0
312	16851	0
313	12732	0
314	12134	0
315	12876	0
316	17468	0
317	19216	0
318	14201	0
319	14364	0
320	18592	0
321	12809	0
322	13606	0
323	15603	0
324	13376	0
325	17305	0
326	13721	0
327	15104	0
328	10611	0
329	14496	0
330	12211	0
331	12313	0
332	10262	0
333	13081	0
334	14588	0
335	15929	0
336	17654	0
337	10201	0
338	14841	0
339	14204	0
340	13516	0
341	27376	0
342	16668	0
343	23392	0
344	20051	0
345	13497	0
346	10812	0
347	9702	0
348	11123	0
349	15616	0
350	15244	0
351	15392	0
352	11824	0
353	11862	0
354	9958	0
355	12089	0
356	9766	0
357	13820	0
358	19062	0
359	15091	0
360	24608	0
361	11849	0
362	13203	0
363	21728	0
364	12720	0
365	21324	1
366	16480	0
367	34736	0
368	13283	0
369	23619	0
370	12620	0
371	13894	0
372	13667	0
373	17971	0
374	15369	0
375	17308	0
376	13769	0
377	10316	0
378	11747	0
379	16627	0
380	14137	0
381	12185	0
382	21929	0
383	18582	0
384	16675	0

## Sheet: exp1
		C1 rep1	C1 rep2	C1 norm1	C1 norm2	average		Pst1 rep1	Pst1 rep2	Pst1 norm1	Pst1 norm2	average			correlation
1		20467	17878	0.902616	0.818189	0.860402		12326	8764	0.755707	0.587384	0.671546		C1-Pst1	0.872053
2		22374	22790	0.986717	1.04299	1.01485		19632	15340	1.20364	1.02812	1.11588		C1 tech	0.805057
3		16489	16496	0.727182	0.754941	0.741062		13564	14822	0.831609	0.993406	0.912507		Pst1 tech	0.802159
4		20844	16217	0.919242	0.742173	0.830707		13593	14428	0.833387	0.966999	0.900193
5		17152	20864	0.756421	0.954843	0.855632		13686	8883	0.839089	0.59536	0.717224
6		29500	33417	1.30098	1.52933	1.41516		32448	30182	1.98939	2.02287	2.00613
7		15068	19020	0.664514	0.870453	0.767483		16243	13024	0.995859	0.872899	0.934379
8		22956	19440	1.01238	0.889674	0.951029		15875	13315	0.973297	0.892403	0.93285
9		23830	26384	1.05093	1.20747	1.1292		12755	13132	0.782009	0.880138	0.831074
10		19904	19321	0.877787	0.884228	0.881007		10732	13360	0.657979	0.895419	0.776699
11		37075	42630	1.63505	1.95097	1.79301		46070	41539	2.82455	2.78404	2.8043
12		19036	19132	0.839507	0.875578	0.857543		10816	12547	0.663129	0.84093	0.752029
13		27244	20780	1.20149	0.950999	1.07624		13196	12467	0.809047	0.835568	0.822307
14		24214	28284	1.06786	1.29442	1.18114		25705	25430	1.57597	1.70438	1.64018
15		18544	18451	0.81781	0.844412	0.831111		13795	9680	0.845772	0.648777	0.747274
16		19542	14284	0.861822	0.653709	0.757766		12368	10492	0.758282	0.703199	0.730741
17		15750	13052	0.694591	0.597326	0.645959		13065	14515	0.801015	0.97283	0.886923
18		22713	16979	1.00167	0.777046	0.889356		15177	11814	0.930502	0.791802	0.861152
19		24268	22288	1.07024	1.02001	1.04513		17596	19120	1.07881		1.07881
20		43382	23980		1.09745	1.09745		18790	28953	1.15202		1.15202
21		18627	19305	0.82147	0.883496	0.852483		16617	10896	1.01879	0.730276	0.874532
22		18851	15305	0.831349	0.700435	0.765892		11913	10665	0.730386	0.714794	0.72259
23		17696	19411	0.780412	0.888347	0.834379		11689	12268	0.716653	0.82223	0.769442
24		17513	14057	0.772341	0.64332	0.707831		14921	12400	0.914807	0.831077	0.872942
25		13097	13833	0.577591	0.633069	0.60533		11315	11139	0.693723	0.746562	0.720143
26		18483	17440	0.815119	0.798144	0.806632		12640	12880	0.774959	0.863248	0.819103
27		17052	21129	0.752011	0.966971	0.859491		12121	12128	0.743139	0.812847	0.777993
28		25964	25193	1.14504	1.15296	1.149		16729	11929	1.02566	0.79951	0.912583
29		21440	13980	0.945526	0.639796	0.792661		12908	10182	0.79139	0.682422	0.736906
30		18944	19004	0.83545	0.86972	0.852585		11561	11936	0.708805	0.799979	0.754392
31		21622	52118	0.953553	2.38519	1.66937		11958	12832	0.733145	0.860031	0.796588
32		20774	15699	0.916155	0.718467	0.817311		13228	13852	0.811009	0.928394	0.869701
33		18003	14131	0.793951	0.646707	0.720329		11168	12185	0.68471	0.816668	0.750689
34		14412	17702	0.635584	0.810134	0.722859		11680	14572	0.716101	0.97665	0.846376
35		15628	18921	0.689211	0.865922	0.777566		11081	15276	0.679376	1.02383	0.851605
36		14995	16179	0.661295	0.740434	0.700864		12828	10172	0.786485	0.681752	0.734118
37		17897	20864	0.789276	0.954843	0.87206		13180	10953	0.808066	0.734096	0.771081
38		22316	19961	0.984159	0.913518	0.948838		14854	14092	0.910699	0.944479	0.927589
39		18918	14156	0.834303	0.647851	0.741077		13206	11497	0.80966	0.770556	0.790108
40		20889	19772	0.921227	0.904868	0.913047		14681	13417	0.900092	0.899239	0.899666
41		25088	17430	1.10641	0.797686	0.952046		13814	15916	0.846937	1.06673	0.956832
42		14998	18582	0.661427	0.850407	0.755917		12924	14873	0.792371	0.996824	0.894597
43		25062	19948	1.10526	0.912923	1.00909		17017	16288	1.04331	1.09166	1.06749
44		35248	26028	1.55447	1.19117	1.37282		28905	23456	1.77217	1.57208	1.67212
45		25097	16576	1.1068	0.758603	0.932703		13456	14044	0.824988	0.941262	0.883125
46		24777	16460	1.09269	0.753294	0.922993		17542	15628	1.0755	1.04743	1.06146
47		21462	18464	0.946496	0.845007	0.895752		11712	13302	0.718063	0.891532	0.804797
48		23884	18272	1.05331	0.83622	0.944765		11475	11296	0.703533	0.757085	0.730309
49		19472	16086	0.858735	0.736178	0.797457		55408	14652		0.982012	0.982012
50		19990	22905	0.88158	1.04825	0.964915		19536	14473	1.19775	0.970015	1.08388
51		15632	22476	0.689387	1.02862	0.859002		16355	14422	1.00273	0.966597	0.984661
52		19849	19033	0.875362	0.871047	0.873204		13129	11801	0.804939	0.790931	0.797935
53		19276	18691	0.850092	0.855396	0.852744		12627	13865	0.774162	0.929265	0.851713
54		17904	16451	0.789585	0.752882	0.771233		10102	13331	0.619354	0.893475	0.756415
55		19408	16915	0.855913	0.774117	0.815015		11958	11776	0.733145	0.789255	0.7612
56		22131	16278	0.976	0.744965	0.860482		10569	9568	0.647986	0.64127	0.644628
57		20080	24108	0.885549	1.10331	0.994427		14646	16569	0.897947	1.11049	1.00422
58		14233	18019	0.62769	0.824642	0.726166		10908	9427	0.66877	0.63182	0.650295
59		16412	14848	0.723786	0.67952	0.701653		12560	12150	0.770054	0.814322	0.792188
60		20640	16531	0.910245	0.756543	0.833394		19625	15299	1.20321	1.02538	1.11429
61		32636	30409	1.43928	1.39167	1.41548		19766	14409	1.21185	0.965725	1.08879
62		16908	19280	0.74566	0.882351	0.814006		9004	8844	0.552035	0.592746	0.572391
63		22899	26332	1.00987	1.20509	1.10748		16857	14102	1.0335	0.94515	0.989326
64		16246	19472	0.716465	0.891138	0.803802		11270	13468	0.690964	0.902657	0.796811
65		15779	14252	0.69587	0.652244	0.674057		10070	11568	0.617392	0.775315	0.696353
66		14636	17225	0.645463	0.788304	0.716883		13296	9974	0.815178	0.668481	0.74183
67		20304	22892	0.895427	1.04766	0.971541		13686	17353	0.839089	1.16304	1.00106
68		17459	18982	0.76996	0.868713	0.819337		10451	12678	0.640751	0.84971	0.74523
69		17619	19152	0.777016	0.876494	0.826755		11500	13897	0.705065	0.93141	0.818238
70		17433	15299	0.768813	0.700161	0.734487		13939	12614	0.8546	0.84542	0.85001
71		26870	32524	1.18499	1.48846	1.33673		28278	16944	1.73372	1.13563	1.43468
72		26323	20985	1.16087	0.960381	1.06063		18336	12950	1.12418	0.86794	0.99606
73		18979	18208	0.836994	0.833291	0.835142		10476	11116	0.642284	0.745021	0.693652
74		19708	19638	0.869143	0.898735	0.883939		14508	16336	0.889486	1.09488	0.992182
75		27427	23001	1.20956	1.05264	1.1311		21110	16870	1.29425	1.13067	1.21246
76		28848	23296	1.27223	1.06614	1.16919		18905	15241	1.15907	1.02149	1.09028
77		26624	22297	1.17415	1.02042	1.09729		16790	17136	1.0294	1.1485	1.08895
78		16003	15673	0.705749	0.717277	0.711513		16745	14281	1.02664	0.957147	0.991891
79		26243	20752	1.15734	0.949718	1.05353		16521	12396	1.0129	0.830809	0.921856
80		26473	24931	1.16749	1.14097	1.15423		29635	13203	1.81692	0.884896	1.35091
81		24233	19718	1.0687	0.902397	0.985549		13392	12425	0.821064	0.832753	0.826908
82		24601	16112	1.08493	0.737368	0.911149		12896	11468	0.790654	0.768613	0.779633
83		15596	19008	0.6878	0.869903	0.778852		10144	14720	0.621929	0.986569	0.804249
84		31568	31827	1.39218	1.45657	1.42437		19654	21968	1.20499	1.47235	1.33867
85		26956	31363	1.18879	1.43533	1.31206		27532	14646	1.68799	0.98161	1.3348
86		17427	13699	0.768549	0.626936	0.697743		14262	12060	0.874404	0.80829	0.841347
87		16451	18771	0.725506	0.859057	0.792282		12905	11878	0.791206	0.796092	0.793649
88		18828	16467	0.830334	0.753614	0.791974		11491	10566	0.704513	0.708158	0.706336
89		18912	16121	0.834039	0.737779	0.785909		10816	11104	0.663129	0.744216	0.703673
90		18099	15683	0.798185	0.717734	0.75796		11452	9776	0.702122	0.655211	0.678667
91		59974	56940	2.64492	2.60587	2.62539		43827	30531	2.68703	2.04626	2.36665
92		19766	15612	0.871701	0.714485	0.793093		14403	12662	0.883048	0.848637	0.865843
93		20636	18243	0.910069	0.834893	0.872481		13222	10902	0.810641	0.730678	0.77066
94		25590	18883	1.12855	0.864183	0.996364		16604	13414	1.01799	0.899038	0.958515
95		28467	21830	1.25542	0.999053	1.12724		21558	18275	1.32172	1.22483	1.27328
96		15478	11644	0.682596	0.532889	0.607742		19785	13331		0.893475	0.893475
97		16230	17360	0.71576	0.794482	0.755121		11331	12640	0.694704	0.847163	0.770933
98		19708	25673	0.869143	1.17493	1.02204		15996	15123	0.980715	1.01358	0.997147
99		19772	19209	0.871966	0.879102	0.875534		9241	11843	0.566566	0.793746	0.680156
100		21952	32732	0.968106	1.49798	1.23304		21113	17625	1.29444	1.18127	1.23785
101		41756	49260	1.84148	2.25439	2.04794		37331	27593	2.28876	1.84935	2.06906
102		20937	18003	0.923343	0.823909	0.873626		12889	13264	0.790225	0.888985	0.839605
103		16838	19523	0.742573	0.893472	0.818023		12163	13836	0.745714	0.927322	0.836518
104		20224	25260	0.891899	1.15603	1.02396		17824	19881	1.09279	1.33247	1.21263
105		25324	25305	1.11681	1.15809	1.13745		16899	16038	1.03608	1.0749	1.05549
106		19894	23193	0.877346	1.06143	0.969388		13075	12739	0.801629	0.853798	0.827713
107		62774	64886	2.7684	2.96952	2.86896		56652	53286	3.47334	3.57135	3.52234
108		21657	22249	0.955096	1.01823	0.986662		14096	13113	0.864226	0.878864	0.871545
109		28316	26044	1.24876	1.19191	1.22034		21920	19152	1.34392	1.28361	1.31376
110		22582	25760	0.99589	1.17891	1.0874		16851	14486	1.03314	0.970886	1.00201
111		24694	22780	1.08903	1.04253	1.06578		15129	13401	0.927559	0.898167	0.912863
112		35539	28544	1.56731	1.30632	1.43681		14748	17916	0.9042	1.20077	1.05249
113		23123	20969	1.01975	0.959649	0.989699		12377	11676	0.758834	0.782553	0.770694
114		18896	17379	0.833333	0.795352	0.814343		12624	10288	0.773978	0.689526	0.731752
115		16876	19564	0.744249	0.895349	0.819799		13897	10985	0.852025	0.736241	0.794133
116		16147	22502	0.712099	1.02981	0.870953		12694	11363	0.778269	0.761575	0.769922
117		17193	15648	0.758229	0.716133	0.737181		14297	11712	0.876549	0.784966	0.830758
118		18537	18569	0.817501	0.849812	0.833657		10630	13740	0.651726	0.920887	0.786306
119		46259	34291	2.04007	1.56933	1.8047		37548	20579	2.30207	1.37925	1.84066
120		24054	19612	1.06081	0.897545	0.979176		15491	14044	0.949754	0.941262	0.945508
121		18393	13100	0.81115	0.599523	0.705337		11936	12374	0.731796	0.829335	0.780566
122		20108	16902	0.886784	0.773522	0.830153		14758	20435	0.904813	1.3696	1.13721
123		12304	17545	0.542619	0.802949	0.672784		10969	12793	0.67251	0.857417	0.764963
124		23379	28566	1.03104	1.30733	1.16918		20281	17027	1.24343	1.14119	1.19231
125		19059	17772	0.840522	0.813338	0.82693		15526	9379	0.951899	0.628603	0.790251
126		14064	17616	0.620237	0.806198	0.713218		13075	11763	0.801629	0.788384	0.795006
127		19590	16832	0.863939	0.770318	0.817129		14915	10889	0.914439	0.729807	0.822123
128		25212	17964	1.11188	0.822125	0.967		18972	15603	1.16317	1.04575	1.10446
129		21232	18112	0.936353	0.828898	0.882626		18137	18224	1.11198	1.22142	1.1667
130		20563	14732	0.90685	0.674212	0.790531		11961	11468	0.733329	0.768613	0.750971
131		22880	19139	1.00903	0.875899	0.942465		11158	9900	0.684097	0.663522	0.673809
132		18643	18108	0.822176	0.828715	0.825445		9936	13331	0.609176	0.893475	0.751326
133		23696	26604	1.04502	1.21754	1.13128		21068	14988	1.29168	1.00453	1.14811
134		14534	13616	0.640964	0.623138	0.632051		11344	14880	0.695501	0.997293	0.846397
135		29875	25017	1.31752	1.14491	1.23121		16640	16115	1.0202	1.08007	1.05013
136		20492	22128	0.903718	1.01269	0.958204		12560	11894	0.770054	0.797164	0.783609
137		24694	17468	1.08903	0.799425	0.944228		21753	10214	1.33368	0.684567	1.00912
138		16851	14582	0.743147	0.667347	0.705247		12220	11923	0.749208	0.799108	0.774158
139		24192	23008	1.06689	1.05296	1.05993		16051	16924	0.984087	1.13429	1.05919
140		18105	18448	0.798449	0.844275	0.821362		12300	11433	0.754113	0.766267	0.76019
141		20150	16348	0.888636	0.748168	0.818402		13852	14054	0.849266	0.941932	0.895599
142		30460	23814	1.34332	1.08985	1.21658		16550	15993	1.01468	1.07189	1.04328
143		26966	21571	1.18923	0.987199	1.08821		17526	16563	1.07452	1.11009	1.09231
144		27040	19497	1.19249	0.892282	1.04239		17795	18371	1.09101	1.23127	1.16114
145		13324	17606	0.587602	0.805741	0.696671		13964	12185	0.856133	0.816668	0.8364
146		21212	23577	0.935471	1.079	1.00724		11785	17372	0.722539	1.16431	0.943426
147		19171	19891	0.845461	0.910314	0.877887		12185	17209	0.747063	1.15339	0.950225
148		23350	23760	1.02976	1.08738	1.05857		13260	14528	0.812971	0.973701	0.893336
149		32768	30713	1.4451	1.40558	1.42534		13667	20211	0.837924	1.35459	1.09626
150		31779	38041	1.40149	1.74095	1.57122		17974	16025	1.10199	1.07403	1.08801
151		24755	27206	1.09172	1.24509	1.1684		16160	17446	0.99077	1.16927	1.08002
152		34816	60953	1.53542	2.78952	2.16247		21475	33040	1.31663	2.21442	1.76553
153		20512	23801	0.9046	1.08926	0.996928		12540	15587	0.768828	1.04468	0.906753
154		26156	36848	1.15351	1.68635	1.41993		15718	19385	0.963671	1.29923	1.13145
155		16217	17526	0.715187	0.802079	0.758633		10281	12470	0.630328	0.835769	0.733049
156		22624	17980	0.997742	0.822857	0.910299		12729	12947	0.780415	0.867739	0.824077
157		27059	23852	1.19333	1.09159	1.14246		20035	18899	1.22835	1.26666	1.2475
158		21091	21299	0.930135	0.974751	0.952443		15449	12124	0.947179	0.812579	0.879879
159		33059	37497	1.45794	1.71605	1.587		20048	22057	1.22914	1.47831	1.35373
160		24115	24672	1.0635	1.12912	1.09631		13331	13884	0.817324	0.930539	0.873931
161		18582	21244	0.819485	0.972234	0.89586		10124	13436	0.620703	0.900513	0.760608
162		21865	22736	0.964269	1.04052	1.00239		12608	14076	0.772997	0.943407	0.858202
163		15049	13491	0.663677	0.617417	0.640547		11555	11008	0.708437	0.737782	0.72311
164		18470	21616	0.814546	0.989259	0.901902		13804	12025	0.846324	0.805944	0.826134
165		17030	17347	0.751041	0.793887	0.772464		9763	15676	0.59857	1.05064	0.824606
166		18633	21990	0.821735	1.00637	0.914055		16275	19036	0.997821		0.997821
167		19728	17744	0.870025	0.812056	0.841041		12761	27436	0.782377		0.782377
168		42054	29984	1.85463	1.37222	1.61342		40988	18316	2.51298	1.22758	1.87028
169		18060	19411	0.796465	0.888347	0.842406		15417	13600	0.945217	0.911504	0.92836
170		18070	18710	0.796906	0.856265	0.826586		9843	11216	0.603475	0.751723	0.677599
171		40963	27600	1.80651	1.26312	1.53481		48512	20355	2.97427	1.36424	2.16926
172		23740	20720	1.04696	0.948253	0.997606		16227	11945	0.994878	0.800582	0.89773
173		22259	19113	0.981645	0.874709	0.928177		13897	15971	0.852025	1.07041	0.96122
174		18454	15561	0.813841	0.712151	0.762996		10060	12137	0.616779	0.813451	0.715115
175		48368	43875	2.13308	2.00794	2.07051		44953	30764	2.75607	2.06188	2.40897
176		24950	21958	1.10032	1.00491	1.05262		15731	14403	0.964468	0.965323	0.964896
177		26390	24764	1.16383	1.13333	1.14858		16108	13968	0.987582	0.936169	0.961875
178		26953	20438	1.18866	0.935347	1.062		15363	13385	0.941906	0.897094	0.9195
179		23532	17833	1.03779	0.816129	0.926957		16550	12313	1.01468	0.825246	0.919964
180		15433	18780	0.680611	0.859469	0.77004		10812	13148	0.662884	0.88121	0.772047
181		20377	18972	0.898647	0.868256	0.883451		13603	12992	0.834	0.870755	0.852377
182		27580	31200	1.21631	1.42787	1.32209		22121	20624	1.35624	1.38227	1.36925
183		23968	21779	1.05701	0.996718	1.02687		19036	14979	1.1671	1.00393	1.08551
184		19036	17542	0.839507	0.802812	0.82116		8496	9852	0.52089	0.660304	0.590597
185		18406	14921	0.811724	0.682861	0.747293		9536	12912	0.584652	0.865393	0.725023
186		27708	20646	1.22195	0.944867	1.08341		17030	11257	1.04411	0.754471	0.89929
187		18016	19632	0.794524	0.898461	0.846493		13212	11750	0.810028	0.787513	0.79877
188		21801	19222	0.961447	0.879697	0.920572		12512	12259	0.767111	0.821627	0.794369
189		16944	17606	0.747248	0.805741	0.776494		12860	9913	0.788447	0.664393	0.72642
190		62028	60259	2.7355	2.75776	2.74663		40806	36307	2.50182	2.43338	2.4676
191		26560	20681	1.17132	0.946468	1.0589		15372	16457	0.942458	1.10299	1.02272
192		16745	19465	0.738472	0.890818	0.814645		9926	8649	0.608563	0.579677	0.59412
average		22675.2	21850.7					16310.5	14920.4

## Sheet: exp2
		C2 rep1	C2 rep2	C2 norm1	C2 norm2	average		Pst2 rep1	Pst2 rep2	Pst2 norm1	Pst2 norm2	average			correlation
1		15190	14860	0.75195	0.809137	0.780544		12137	8710	0.703154	0.551418	0.627286		C2-Pst2	0.892915
2		32979	15664	1.63256	0.852916	1.24274		13820	12630	0.800658	0.799587	0.800123		C2 tech	0.84129
3		14044	11347	0.69522	0.617852	0.656536		9766	12752	0.565791	0.807311	0.686551		Pst2 tech	0.748765
4		14438	15718	0.714724	0.855856	0.78529		12009	9884	0.695738	0.625742	0.66074
5		17126	14313	0.847788	0.779353	0.81357		9955	14752	0.57674	0.933928	0.755334
6		32198	31392	1.5939	1.70932	1.65161		27545	42092	1.59581	2.66478	2.1303
7		16694	12512	0.826402	0.681287	0.753845		12947	12115	0.750081	0.766983	0.758532
8		18243	15356	0.903082	0.836145	0.869614		14288	12118	0.827771	0.767173	0.797472
9		16876	15072	0.835412	0.820681	0.828046		17798	16323	1.03112	1.03339	1.03225
10		15420	16348	0.763336	0.89016	0.826748		15040	15548	0.871338	0.984322	0.92783
11		46828	37481	2.31812	2.04087	2.1795		35030	49641	2.02945	3.1427	2.58608
12		15830	15772	0.783632	0.858796	0.821214		11772	11872	0.682008	0.751599	0.716803
13		17478	14403	0.865213	0.784253	0.824733		12739	12214	0.738031	0.773251	0.755641
14		31648	23606	1.56667	1.28536	1.42602		28665	36419	1.6607	2.30563	1.98317
15		16387	15558	0.811205	0.847144	0.829174		13712	13881	0.794401	0.878786	0.836594
16		12284	18096	0.608094	0.98534	0.796717		11692	15939	0.677373	1.00908	0.843224
17		17769	14083	0.879618	0.766829	0.823224		13340	13196	0.772849	0.83542	0.804135
18		15334	13523	0.759078	0.736337	0.747708		13449	13558	0.779164	0.858338	0.818751
19		19913	19593	0.985752	1.06685	1.0263		19110	13158	1.10713	0.833014	0.970073
20		25782	20944	1.27629	1.14042	1.20835		16928	18313	0.980719	1.15937	1.07004
21		13382	17852	0.662449	0.972054	0.817251		10595	14368	0.613819	0.909617	0.761718
22		16086	16854	0.796305	0.917712	0.857008		12771	13443	0.739885	0.851057	0.795471
23		16396	15680	0.811651	0.853787	0.832719		11232	7974	0.650723	0.504822	0.577773
24		14924	11251	0.738782	0.612625	0.675703		11513	11904	0.667003	0.753625	0.710314
25		14771	17382	0.731208	0.946462	0.838835		11360	12259	0.658139	0.7761	0.717119
26		16153	15056	0.799621	0.81981	0.809715		13321	13094	0.771749	0.828962	0.800355
27		14966	15888	0.740861	0.865113	0.802987		13344	11283	0.773081	0.714311	0.743696
28		18227	15360	0.90229	0.836363	0.869327		19017	18275	1.10174	1.15696	1.12935
29		17542	17088	0.868381	0.930453	0.899417		13779	13078	0.798283	0.827949	0.813116
30		14585	17616	0.722001	0.959203	0.840602		12435	14537	0.720418	0.920317	0.820368
31		14057	14707	0.695863	0.800806	0.748335		11648	9388	0.674824	0.594341	0.634582
32		15286	13606	0.756702	0.740856	0.748779		13488	14425	0.781424	0.913226	0.847325
33		12809	13529	0.634083	0.736663	0.685373		10617	9907	0.615093	0.627198	0.621146
34		13251	18073	0.655964	0.984087	0.820026		13504	11340	0.782351	0.717919	0.750135
35		11654	18828	0.576907	1.0252	0.801053		12588	16736	0.729282	1.05953	0.894407
36		12582	17696	0.622846	0.963559	0.793203		11782	9504	0.682587	0.601685	0.642136
37		19129	17104	0.946942	0.931325	0.939133		10835	13011	0.627723	0.823708	0.725715
38		18553	22876	0.918428	1.24561	1.08202		16339	23248	0.946596	1.4718	1.2092
39		14249	13340	0.705368	0.726372	0.71587		11174	11852	0.647363	0.750333	0.698848
40		18476	18630	0.914617	1.01442	0.964517		15948	16412	0.923943	1.03902	0.981482
41		18128	18531	0.89739	1.00903	0.953208		14921	15766	0.864444	0.998123	0.931284
42		14000	18307	0.693041	0.996829	0.844935		14796	9424	0.857202	0.59662	0.726911
43		16240	15603	0.803928	0.849594	0.826761		15609	18822	0.904303	1.19159	1.04795
44		25116	24179	1.24332	1.31656	1.27994		26534	26828	1.53724	1.69844	1.61784
45		17750	14316	0.878678	0.779516	0.829097		11622	16406	0.673317	1.03864	0.855979
46		22924	18003	1.13481	0.980276	1.05754		19587	16140	1.13477	1.0218	1.07828
47		13366	19971	0.661657	1.08743	0.874546		12848	13382	0.744345	0.847195	0.79577
48		15632	15216	0.77383	0.828522	0.801176		13811	13520	0.800137	0.855932	0.828034
49		18515	15920	0.916547	0.866855	0.891701		15427	10764	0.893759	0.681453	0.787606
50		16860	15401	0.83462	0.838595	0.836607		19296	15104	1.11791	0.956213	1.03706
51		17782	14179	0.880262	0.772056	0.826159		18800	13510	1.08917	0.855299	0.972236
52		15408	15497	0.762742	0.843822	0.803282		11289	26688	0.654025		0.654025
53		16940	14310	0.83858	0.779189	0.808885		12076	16732	0.69962	1.05928	0.879449
54		16931	15094	0.838135	0.821879	0.830007		13228	11472	0.766361	0.726276	0.746318
55		15660	13523	0.775216	0.736337	0.755777		15056	11196	0.872265	0.708803	0.790534
56		18070	14704	0.894518	0.800643	0.847581		15040	12633	0.871338	0.799777	0.835558
57		20352	17068	1.00748	0.929364	0.968424		17456	13609	1.01131	0.861566	0.936438
58		17670	14860	0.874717	0.809137	0.841927		12924	11155	0.748749	0.706207	0.727478
59		23520	16524		0.899743	0.899743		12278	12608	0.711323	0.798194	0.754759
60		17520	18115	0.867292	0.986374	0.926833		14678	11817	0.850366	0.748117	0.799242
61		20883	19081	1.03377	1.03897	1.03637		23193	21462	1.34368	1.35873	1.3512
62		38057	16729	1.88393	0.910906	1.39742		12912	11369	0.748053	0.719755	0.733904
63		19721	19302	0.976248	1.05101	1.01363		15417	18892	0.89318	1.19603	1.0446
64		17545	14982	0.868529	0.81578	0.842155		11452	11209	0.663469	0.709626	0.686547
65		17382	15068	0.86046	0.820463	0.840462		12528	14819	0.725806	0.93817	0.831988
66		16828	11408	0.833036	0.621173	0.727105		13964	11318	0.809001	0.716526	0.762763
67		16835	17763	0.833382	0.967208	0.900295		12838	15267	0.743766	0.966532	0.855149
68		18630	17459	0.92224	0.950655	0.936447		17603	10355	1.01983	0.65556	0.837693
69		19539	15657	0.967238	0.852534	0.909886		12809	12441	0.742086	0.787622	0.764854
70		17884	15948	0.885311	0.86838	0.876845		12083	12915	0.700025	0.81763	0.758828
71		25532	23728	1.26391	1.29201	1.27796		29475	18400	1.70763	1.16488	1.43625
72		21644	18563	1.07144	1.01077	1.04111		15244	13961	0.883157	0.883851	0.883504
73		15516	13990	0.768088	0.761765	0.764927		10844	11721	0.628244	0.74204	0.685142
74		16198	13312	0.801849	0.724848	0.763348		15414	14592	0.893006	0.923799	0.908402
75		23692	17168	1.17282	0.934809	1.05382		21942	15225	1.2712	0.963873	1.11754
76		17670	16179	0.874717	0.880958	0.877838		22176	14316	1.28476	0.906325	1.09554
77		17446	19539	0.863629	1.06391	0.96377		20870	17206	1.2091	1.08929	1.14919
78		15929	13779	0.788533	0.750276	0.769404		11225	14915	0.650317	0.944247	0.797282
79		20086	19084	0.994316	1.03914	1.01673		18627	12992	1.07915	0.822505	0.950828
80		33987	21238	1.68246	1.15642	1.41944		56566	18704	3.27714	1.18412	2.23063
81		16950	15353	0.839075	0.835981	0.837528		11740	14032	0.680154	0.888346	0.78425
82		13571	16028	0.671805	0.872736	0.77227		12604	13456	0.730209	0.85188	0.791045
83		20268	12953	1.00333	0.7053	0.854313		13468	11145	0.780265	0.705574	0.742919
84		21286	22156	1.05372	1.20641	1.13006		16115	18124	0.933618	1.1474	1.04051
85		28800	22361	1.42569	1.21757	1.32163		33116	19155	1.91857	1.21268	1.56562
86		19699	11724	0.975159	0.63838	0.806769		12172	11376	0.705182	0.720198	0.71269
87		15075	13977	0.746257	0.761057	0.753657		12672	15708	0.734149	0.994451	0.8643
88		16089	16166	0.796453	0.88025	0.838351		12649	9132	0.732816	0.578134	0.655475
89		27817	13411		0.730238	0.730238		14550	13884	0.84295	0.878976	0.860963
90		14147	16697	0.700318	0.909163	0.804741		13014	13321	0.753963	0.843333	0.798648
91		63200	58028	3.12859	3.15966	3.14413		48294	50320	2.7979	3.18569	2.99179
92		17769	16515	0.879618	0.899253	0.889436		10441	30118	0.604897		0.604897
93		14076	15171	0.696804	0.826071	0.761438		9817	14883	0.568745	0.942221	0.755483
94		18582	19820	0.919864	1.07921	0.999538		17942	14547	1.03947	0.92095	0.980207
95		35776	26089	1.77102	1.42056	1.59579		35177	20790	2.03797	1.31619	1.67708
96		16262	13568	0.805017	0.738787	0.771902		11859	10134	0.687048	0.641569	0.664309
97		17491	14934	0.865856	0.813167	0.839511		11302	15152	0.654778	0.959251	0.807015
98		24854	24118	1.23035	1.31324	1.27179		27638	16652		1.05421	1.05421
99		16806	17692	0.831947	0.963342	0.897644		65280	14556		0.921519	0.921519
100		31206	21833	1.54479	1.18882	1.36681		20761	14566		0.922153	0.922153
101		35603	35996	1.76245	1.96001	1.86123		38988	25059	2.25876	1.58645	1.9226
102		15654	13862	0.774919	0.754795	0.764857		12358	12336	0.715957	0.780974	0.748466
103		18096	14912	0.895806	0.811969	0.853887		14873	12732	0.861663	0.806045	0.833854
104		24944	19699	1.2348	1.07262	1.15371		16233	13196	0.940455	0.83542	0.887937
105		24604	19193	1.21797	1.04507	1.13152		29558	15513		0.982106	0.982106
106		21462	14550	1.06243	0.792258	0.927345		16784	12921	0.972377	0.81801	0.895193
107		64288	62838	3.18245	3.42157	3.30201		59171	56748	3.42806	3.59263	3.51035
108		21484	19625	1.06352	1.06859	1.06606		14384	16150	0.833333	1.02243	0.927883
109		18313	22006	0.906548	1.19824	1.05239		19488	21971	1.12903	1.39095	1.25999
110		20182	21145	0.999069	1.15136	1.07521		15331	13948	0.888197	0.883028	0.885613
111		23161	20003	1.14654	1.08918	1.11786		16070	15740	0.931011	0.996477	0.963744
112		24275	25510	1.20168	1.38904	1.29536		18998	17488	1.10064	1.10714	1.10389
113		25286	17446	1.25173	0.949947	1.10084		11417	11257	0.661441	0.712665	0.687053
114		16467	10998	0.815165	0.598849	0.707007		17289	12019	1.00163	0.760906	0.88127
115		16262	15113	0.805017	0.822913	0.813965		14284	14140	0.82754	0.895183	0.861361
116		20368	18761	1.00828	1.02155	1.01491		15504	31145	0.89822		0.89822
117		16576	16867	0.820561	0.91842	0.86949		14483	30518	0.839069		0.839069
118		18374	16857	0.909567	0.917875	0.913721		13654	16659	0.791041	1.05466	0.922849
119		29091	39900	1.44009	2.17258	1.80634		53369	34752	3.09192	2.2001	2.64601
120		20844	17244	1.03184	0.938948	0.985394		14473	16147	0.838489	1.02224	0.930366
121		17657	14217	0.874074	0.774125	0.8241		11596	13382	0.671811	0.847195	0.759503
122		20102	17363	0.995108	0.945427	0.970268		14889	19177	0.86259	1.21407	1.03833
123		16790	15564	0.831155	0.847471	0.839313		8246	12492	0.47773	0.790851	0.63429
124		20777	24150	1.02852	1.31498	1.17175		31395	17478	1.81886	1.10651	1.46268
125		13100	14937	0.648489	0.81333	0.730909		12627	11449	0.731542	0.72482	0.728181
126		19558	18128	0.968179	0.987082	0.977631		13062	12675	0.756744	0.802436	0.77959
127		20041	14118	0.992089	0.768735	0.880412		12828	12972	0.743187	0.821239	0.782213
128		26060	17116	1.29005	0.931978	1.11101		17120	13401	0.991843	0.848398	0.92012
129		24281	20006	1.20198	1.08934	1.14566		17190	17433	0.995898	1.10366	1.04978
130		15136	14732	0.749277	0.802168	0.775722		16947	15376	0.98182	0.973432	0.977626
131		16758	16432	0.829571	0.894734	0.862152		11888	14294	0.688728	0.904933	0.79683
132		14755	12803	0.730416	0.697132	0.713774		11779	12512	0.682413	0.792117	0.737265
133		25696	21209	1.27203	1.15484	1.21344		15353	18873	0.889472	1.19482	1.04215
134		20323	15552	1.00605	0.846817	0.926433		12016	14406	0.696144	0.912023	0.804083
135		30339	30185	1.50187	1.64359	1.57273		24352	25302	1.41083	1.60183	1.50633
136		18876	20720	0.934418	1.12822	1.03132		15244	12656	0.883157	0.801233	0.842195
137		16032	16624	0.793631	0.905188	0.84941		9209	13289	0.533521	0.841308	0.687414
138		13014	13472	0.644232	0.73356	0.688896		11852	11568	0.686642	0.732353	0.709498
139		22412	19856	1.10946	1.08117	1.09532		13913	16188	0.806046	1.02484	0.915443
140		15952	11753	0.789671	0.639959	0.714815		11334	13040	0.656632	0.825544	0.741088
141		21203	14073	1.04961	0.766285	0.907948		11945	15462	0.69203	0.978877	0.835454
142		21504	17616	1.06451		1.06451		20924	15228	1.21223	0.964063	1.08814
143		22745	19248	1.12594	1.04807	1.08701		18294	16908	1.05986	1.07042	1.06514
144		21961	15820	1.08713	0.86141	0.974272		23232	15168	1.34594	0.960264	1.1531
145		16262	15168	0.805017	0.825908	0.815463		14342	13760	0.8309	0.871126	0.851013
146		16454	17692	0.814522	0.963342	0.888932		16851	14028	0.976258	0.888093	0.932175
147		17398	12227	0.861252	0.665769	0.763511		11388	13174	0.659761	0.834027	0.746894
148		16857	14297	0.834471	0.778482	0.806476		14848	11654	0.860215	0.737798	0.799006
149		23136	21296	1.1453	1.15958	1.15244		32211	22144	1.86614	1.4019	1.63402
150		24681	31180	1.22178	1.69777	1.45978		20422	17510	1.18314	1.10853	1.14584
151		20630	19920	1.02125	1.08466	1.05295		18515	19292	1.07266	1.22135	1.14701
152		38880	43724	1.92468	2.3808	2.15274		29372	26096	1.70166	1.6521	1.67688
153		19286	18518	0.954714	1.00832	0.981516		14915	12576	0.864097	0.796169	0.830133
154		22441	21760	1.1109	1.18485	1.14787		20576	15667	1.19207	0.991855	1.09196
155		17008	13702	0.841946	0.746083	0.794015		11705	10662	0.678126	0.674996	0.676561
156		15964	14483	0.790265	0.788609	0.789437		13392	11468	0.775862	0.726023	0.750942
157		23478	15932	1.16223	0.867508	1.01487		17203	16652	0.996651	1.05421	1.02543
158		18844	13939	0.932834	0.758988	0.845911		11680	12374	0.676678	0.78338	0.730029
159		26624	26742	1.31797	1.45612	1.38704		23833	18355	1.38076	1.16203	1.27139
160		19564	14278	0.968476	0.777447	0.872961		14163	11308	0.82053	0.715893	0.768211
161		15616	14124	0.773038	0.769062	0.77105		11641	11161	0.674418	0.706587	0.690503
162		17328	15312	0.857787	0.833749	0.845768		14665	10851	0.849613	0.686961	0.768287
163		19974	13574	0.988772	0.739114	0.863943		10774	11808	0.624189	0.747548	0.685868
164		15011	14659	0.743089	0.798193	0.770641		13574	10528	0.786406	0.666513	0.726459
165		13292	13916	0.657993	0.757736	0.707865		12476	10012	0.722794	0.633845	0.67832
166		17571	18201	0.869816	0.991057	0.930437		16352	13734	0.947349	0.86948	0.908414
167		16166	14630	0.800265	0.796614	0.798439		11219	12825	0.64997	0.811932	0.730951
168		44371	34896	2.1965	1.90011	2.0483		54684	26393	3.1681	1.6709	2.4195
169		15548	16662	0.769672	0.907257	0.838465		13318	12428	0.771575	0.786799	0.779187
170		15209	14265	0.752891	0.776739	0.764815		13004	11657	0.753383	0.737988	0.745686
171		39392	24028	1.95002	1.30834	1.62918		53260	21536	3.0856	1.36341	2.22451
172		14640	19132	0.724723	1.04175	0.883237		16281	12473	0.943235	0.789648	0.866442
173		22112	19699	1.09461	1.07262	1.08362		17456	17280	1.01131	1.09397	1.05264
174		15939	17353	0.789028	0.944883	0.866955		9689	13100	0.56133	0.829342	0.695336
175		50854	30281		1.64882	1.64882		52918	34720	3.06579	2.19807	2.63193
176		17091	14419	0.846055	0.785125	0.81559		14451	13699	0.837215	0.867264	0.852239
177		21446	22787	1.06164	1.24077	1.1512		18073	16918	1.04705	1.07105	1.05905
178		21312	19529	1.05501	1.06337	1.05919		17052	13427	0.987903	0.850044	0.918974
179		17507	17187	0.866648	0.935844	0.901246		12131	14428	0.702806	0.913416	0.808111
180		16601	16976	0.821799	0.924355	0.873077		14636	13411	0.847933	0.849031	0.848482
181		21411	16928	1.05991	0.921741	0.990825		10457	10646	0.605824	0.673983	0.639903
182		18838	17638	0.932537	0.960401	0.946469		17721	14176	1.02666	0.897462	0.962062
183		20505	23763	1.01506	1.29391	1.15448		17696	18457	1.02521	1.16849	1.09685
184		14105	13788	0.698239	0.750766	0.724503		12009	9840	0.695738	0.622956	0.659347
185		15577	16428	0.771108	0.894516	0.832812		8691	10694	0.503511	0.677022	0.590266
186		21667	22796	1.07258	1.24126	1.15692		16736	15296	0.969596	0.968368	0.968982
187		14492	15433	0.717397	0.840338	0.778867		11020	12508	0.638441	0.791864	0.715152
188		16732	12368	0.828284	0.673446	0.750865		12304	8307	0.712829	0.525904	0.619367
189		12694	15875	0.628391	0.864405	0.746398		12998	9401	0.753036	0.595164	0.6741
190		36096	42876	1.78686	2.33463	2.06074		23664	35516	1.37097	2.24847	1.80972
191		21142	22489	1.04659	1.22454	1.13557		15046	16700	0.871686	1.05725	0.96447
192		11753	19088	0.581808	1.03935	0.810582		14617	9088	0.846832	0.575348	0.71109
average		20200.8	18365.2					17260.8	15795.7

## Sheet: exp3
		C3 rep1	C3 rep2	C3 norm1	C3 norm2	average		Pst3 rep1	Pst3 rep2	Pst3 norm1	Pst3 norm2	average			correlation
1		9984	8732	0.732803	0.606426	0.669615		13932	11468	0.693533	0.700789	0.697161		C3-Pst3	0.658779
2		11427	16144	0.838716	1.12118	0.979948		18547	13344	0.923267	0.815429	0.869348		C3 tech	0.883148
3		12528	10473	0.919527	0.727336	0.823432		15609	12633	0.777014	0.771981	0.774497		Pst3 tech	0.67984
4		11299	11788	0.829321	0.818661	0.823991		14275	11174	0.710607	0.682824	0.696715
5		9369	12569	0.687664	0.872901	0.780282		15500	14640	0.771588	0.894625	0.833106
6		28076	36905	2.06072	2.563	2.31186		31971	23475	1.59151	1.43452	1.51301
7		10073	12361	0.739336	0.858456	0.798896		12246	13929	0.609604	0.851177	0.73039
8		12598	13206	0.924665	0.91714	0.920902		17286	11440	0.860494	0.699078	0.779786
9		13920	16921	1.0217	1.17514	1.09842		16556	16761	0.824155	1.02424	0.924195
10		13923	9843	1.02192	0.683584	0.85275		13884	12630	0.691143	0.771797	0.73147
11		39008	43884	2.8631	3.04769	2.95539		42748	30768	2.12799	1.88018	2.00408
12		12230	12656	0.897655	0.878943	0.888299		15158	14217	0.754563	0.868776	0.811669
13		14323	14982	1.05128	1.04048	1.04588		15907	14867	0.791848	0.908496	0.850172
14		31465	40166	2.30946	2.78948	2.54947		43660	22096	2.17339	1.35025	1.76182
15		10044	13481	0.737207	0.936238	0.836723		15568	13792	0.774973	0.842805	0.808889
16		9267	11667	0.680177	0.810258	0.745218		16848	10419	0.838691	0.636687	0.737689
17		11235	11868	0.824624	0.824217	0.824421		11328	16054	0.563906	0.981032	0.772469
18		12435	11670	0.912701	0.810467	0.861584		16537	49347	0.823209		0.823209
19		14716	19046	1.08012	1.32272	1.20142		25081	14508	1.24853	0.886559	1.06754
20		21094	20176	1.54825	1.4012	1.47472		25340	15353	1.26142	0.938195	1.09981
21		9955	10880	0.730675	0.755602	0.743138		16233	11494	0.808076	0.702378	0.755227
22		9232	12118	0.677608	0.84158	0.759594		14256	14950	0.709661	0.913568	0.811615
23		11139	11708	0.817578	0.813106	0.815342		14617	10406	0.727632	0.635893	0.681762
24		10764	15020	0.790054	1.04312	0.916587		15664	12700	0.779751	0.776075	0.777913
25		10435	14195	0.765906	0.985825	0.875865		14726	12441	0.733058	0.760248	0.746653
26		12934	12470	0.949327	0.866025	0.907676		18448	15977	0.918339	0.976327	0.947333
27		10723	9504	0.787044	0.660041	0.723542		12604	10697	0.627425	0.653675	0.64055
28		15852	13948	1.1635	0.968671	1.06609		41318	15856	2.0568	0.968932	1.51287
29		9392	13497	0.689352	0.937349	0.813351		13948	10956	0.694329	0.669502	0.681916
30		12163	12268	0.892737	0.851997	0.872367		11449	11337	0.569929	0.692784	0.631357
31		9750	10323	0.715628	0.716919	0.716274		17788	14076	0.885484	0.86016	0.872822
32		13763	13411	1.01017	0.931377	0.970775		30268	15222	1.50674	0.93019	1.21846
33		8144	9257	0.597752	0.642887	0.620319		11276	13068	0.561317	0.798563	0.67994
34		11552	12201	0.847891	0.847344	0.847617		14569	16064	0.725243	0.981643	0.853443
35		12534	15075	0.919968	1.04694	0.983454		12784	14604	0.636385	0.892425	0.764405
36		9097	11929	0.6677	0.828454	0.748077		10790	17049	0.537124	1.04183	0.78948
37		11980	13030	0.879305	0.904917	0.892111		19996	15344	0.995398	0.937645	0.966521
38		14889	18771	1.09282	1.30362	1.19822		16307	17955	0.81176	1.0972	0.954479
39		12438	13027	0.912922	0.904708	0.908815		15606	12524	0.776864	0.76532	0.771092
40		15977	15705	1.17268	1.09069	1.13168		20076	22217	0.99938	1.35764	1.17851
41		12278	15331	0.901178	1.06472	0.982948		15017	15763	0.747544	0.963249	0.855397
42		12924	11926	0.948593	0.828245	0.888419		15104	16121	0.751875	0.985126	0.8685
43		15267	17532	1.12056	1.21757	1.16907		19843	16227	0.987781	0.991604	0.989693
44		20160	21321	1.4797	1.48072	1.48021		19324	21670	0.961946	1.32422	1.14308
45		11894	12403	0.872993	0.861372	0.867183		13987	13644	0.696271	0.833761	0.765016
46		15168	14812	1.1133	1.02867	1.07099		15664	17532	0.779751	1.07135	0.925551
47		12016	9094	0.881948	0.631567	0.756757		13126	13203	0.65341	0.806812	0.730111
48		15398	10777	1.13018	0.748449	0.939314		15408	12211	0.767008	0.746193	0.7566
49		13379	11756	0.981989	0.816439	0.899214		18259	15238	0.90893	0.931168	0.920049
50		11580	12374	0.849946	0.859358	0.854652		20544	19913	1.02268	1.21685	1.11976
51		13833	12067	1.01531	0.838038	0.926675		16950	12889	0.843768	0.787624	0.815696
52		11366	9760	0.834239	0.677819	0.756029		18569	10662	0.924362	0.651536	0.787949
53		12556	13392	0.921583	0.930057	0.92582		15558	11606	0.774475	0.709222	0.741849
54		15798	9670	1.15954	0.671569	0.915554		16224	11948	0.807628	0.730121	0.768875
55		11395	8320	0.836368	0.577813	0.70709		15881	11798	0.790554	0.720955	0.755754
56		8140	9283	0.597458	0.644692	0.621075		15337	12630	0.763473	0.771797	0.767635
57		14870	16304	1.09142	1.13229	1.11186		21696	18604	1.08002	1.13686	1.10844
58		10521	8816	0.772218	0.61226	0.692239		16518	10224	0.822263	0.624771	0.723517
59		12998	12720	0.954024	0.883388	0.918706		15068	13308	0.750083	0.813229	0.781656
60		13443	10928	0.986686	0.758936	0.872811		18473	14265	0.919583	0.871709	0.895646
61		15273	13395	1.121	0.930266	1.02563		32508	38678	1.61824	2.36355	1.99089
62		8784	8121	0.644726	0.563993	0.60436		14566	10966	0.725093	0.670113	0.697603
63		12233	16204	0.897875	1.12535	1.01161		16588	17411	0.825748	1.06396	0.944852
64		11296	13801	0.829101	0.958462	0.893782		8473	11328	0.421785	0.692234	0.557009
65		12432	10112	0.912481	0.702265	0.807373		16288	15475	0.810814	0.94565	0.878232
66		12723	9824	0.93384	0.682264	0.808052		14240	13152	0.708865	0.803696	0.75628
67		11820	15350	0.867562	1.06604	0.9668		19772	16505	0.984247	1.00859	0.996419
68		8620	10732	0.632689	0.745324	0.689006		15254	13475	0.759342	0.823434	0.791388
69		13222	8956	0.970465	0.621983	0.796224		18524	12940	0.922122	0.790741	0.856431
70		10425	12460	0.765172	0.865331	0.815251		14704	13318	0.731963	0.81384	0.772901
71		17097	17632	1.25488	1.22452	1.2397		53302	34662	2.65337	2.11813	2.38575
72		15139	16201	1.11117	1.12514	1.11815		24089	16726	1.19915	1.0221	1.11062
73		10438	10784	0.766126	0.748935	0.75753		13369	10585	0.665507	0.646831	0.656169
74		11980	12169	0.879305	0.845121	0.862213		16947	12860	0.843619	0.785852	0.814736
75		16790	15715	1.23235	1.09139	1.16187		39443	15728	1.96347	0.961111	1.46229
76		14022	11619	1.02918	0.806925	0.918054		54812	17846	2.72853	1.09054	1.90954
77		14601	14281	1.07168	0.991797	1.03174		35584	15920	1.77137	0.972843	1.3721
78		12348	9340	0.906316	0.648651	0.777483		14563	13334	0.724944	0.814817	0.769881
79		16566	16422	1.21591	1.14049	1.1782		26499	14064		0.859427	0.859427
80		19942	18428	1.4637	1.2798	1.37175		65280	35276	3.24963	2.15565	2.70264
81		12748	14771	0.935675	1.02583	0.980751		18969	17449	0.944274	1.06628	1.00528
82		12880	12793	0.945363	0.888457	0.91691		15251	15145	0.759192	0.925485	0.842338
83		10387	10908	0.762383	0.757547	0.759965		14112	11539	0.702493	0.705128	0.703811
84		20956	16560	1.53812	1.15007	1.3441		20739	19248	1.03238	1.17621	1.1043
85		23734	20723	1.74202	1.43919	1.5906		63184	19776	3.14529	1.20848	2.17688
86		11142	11059	0.817798	0.768033	0.792916		18096	16659	0.900816	1.018	0.959409
87		10124	8864	0.743079	0.615593	0.679336		14892	15232	0.741321	0.930801	0.836061
88		10454	10419	0.7673	0.723586	0.745443		13804	22566	0.687161	1.37897	1.03306
89		10540	12675	0.773613	0.880262	0.826938		14390	13043	0.716332	0.797035	0.756683
90		11504	9494	0.844368	0.659346	0.751857		13664	18979	0.680192	1.15977	0.919983
91		46937	55865	3.44507	3.87975	3.66241		29628	27721	1.47488	1.69398	1.58443
92		9251	10086	0.679003	0.70046	0.689731		13094	13488	0.651817	0.824228	0.738023
93		10166	9161	0.746162	0.63622	0.691191		12451	14377	0.619809	0.878553	0.749181
94		15142	16822	1.11139	1.16827	1.13983		19427	19184	0.967073	1.1723	1.06969
95		26780	16441	1.96559	1.14181	1.5537		60876	18275	3.0304	1.11675	2.07358
96		9888	13340	0.725757	0.926446	0.826102		13696	12982	0.681785	0.793307	0.737546
97		12150	10323	0.891783	0.716919	0.804351		20064	16489	0.998783	1.00761	1.0032
98		15433	16022	1.13275	1.11271	1.12273		21564	16966	1.07345	1.03676	1.05511
99		12659	10182	0.929142	0.707127	0.818135		16966	13344	0.844565	0.815429	0.829997
100		12851	15888	0.943235	1.1034	1.02332		19680	19180	0.979667	1.17206	1.07586
101		24883	28070	1.82636	1.94943	1.88789		48124	33766	2.39561	2.06338	2.22949
102		9459	10604	0.69427	0.736434	0.715352		14444	10438	0.71902	0.637848	0.678434
103		9792	9814	0.718711	0.68157	0.70014		13872	12310	0.690546	0.752243	0.721394
104		14918	16803	1.09495	1.16695	1.13095		17065	16169	0.849493	0.988059	0.918776
105		16086	16476	1.18068	1.14424	1.16246		16630	16099	0.827839	0.983782	0.90581
106		14476	13347	1.06251	0.926932	0.994719		18320	16188	0.911967	0.98922	0.950594
107		57523	57081	4.22206	3.9642	4.09313		53286	46272	2.65257	2.8276	2.74008
108		13590	11472	0.997476	0.796716	0.897096		17548	16662	0.873537	1.01819	0.945861
109		14182	13286	1.04093	0.922696	0.981811		21772	33027	1.08381	2.01822	1.55101
110		13526	14297	0.992778	0.992908	0.992843		16931	23750	0.842822	1.45132	1.14707
111		15113	17872	1.10926	1.24119	1.17522		15353	16284	0.76427	0.995087	0.879678
112		24662	19651	1.81014	1.36474	1.58744		18988	19731	0.94522	1.20573	1.07547
113		13891	12326	1.01957	0.856025	0.937797		17737	18140	0.882945	1.1085	0.995724
114		11472	8851	0.842019	0.614691	0.728355		12496	13491	0.622049	0.824411	0.72323
115		11580	14211	0.849946	0.986936	0.918441		18694	13702	0.930584	0.837305	0.883945
116		9164	10435	0.672617	0.724697	0.698657		16035	16480	0.79822	1.00706	0.902642
117		10912	10457	0.800917	0.726225	0.763571		13174	13116	0.6558	0.801496	0.728648
118		10700	12937	0.785356	0.898458	0.841907		14774	17302	0.735447	1.0573	0.896371
119		23724	29155	1.74129	2.02478	1.88303		63756	63283	3.17376	3.86711	3.52044
120		13286	16713	0.975163	1.1607	1.06793		17616	16851	0.876922	1.02974	0.953328
121		8492	9120	0.623294	0.633372	0.628333		11068	12732	0.550963	0.77803	0.664497
122		10816	11516	0.79387	0.799771	0.796821		13619	12134	0.677952	0.741488	0.70972
123		10694	8736	0.784916	0.606704	0.69581		13715	12876	0.682731	0.78683	0.73478
124		15264	19558	1.12034	1.35828	1.23931		50630	17468	2.52035	1.06744	1.7939
125		9654	9225	0.708582	0.640664	0.674623		12057	19216	0.600196	1.17426	0.887226
126		10524	14476	0.772438	1.00534	0.888889		13244	14201	0.659284	0.867798	0.763541
127		11459	8729	0.841065	0.606218	0.723641		13923	14364	0.693085	0.877759	0.785422
128		12940	15472	0.949767	1.07451	1.01214		25497	18592	1.26924	1.13612	1.20268
129		15500	19744	1.13767	1.3712	1.25443		19955	12809	0.993357	0.782736	0.888046
130		9433	12675	0.692361	0.880262	0.786312		13526	13606	0.673322	0.831439	0.752381
131		10268	10649	0.753648	0.739559	0.746604		13785	15603	0.686215	0.953472	0.819844
132		8393	9062	0.616028	0.629344	0.622686		12080	13376	0.60134	0.817384	0.709362
133		17888	18278	1.31294	1.26938	1.29116		18873	17305	0.939495	1.05748	0.998487
134		10083	11516	0.74007	0.799771	0.769921		17132	13721	0.852828	0.838466	0.845647
135		17430	25174	1.27932	1.7483	1.51381		18707	15104	0.931231	0.922979	0.927105
136		10512	11548	0.771557	0.801994	0.786776		12156	10611	0.605124	0.64842	0.626772
137		10710	10908	0.78609	0.757547	0.771818		13628	14496	0.6784	0.885825	0.782112
138		11081	10601	0.813321	0.736226	0.774773		12569	12211	0.625683	0.746193	0.685938
139		13513	26675	0.991824	1.85254	1.42218		21734	12313	1.08192	0.752426	0.917171
140		9180	10982	0.673792	0.762686	0.718239		13920	10262	0.692935	0.627093	0.660014
141		12054	13843	0.884737	0.961379	0.923058		18547	13081	0.923267	0.799357	0.861312
142		13504	15308	0.991164	1.06312	1.02714		24537	14588	1.22145	0.891447	1.05645
143		13500	15849	0.99087	1.10069	1.04578		26163	15929	1.30239	0.973393	1.13789
144		13251	13145	0.972594	0.912903	0.942749		42732	17654	2.12719	1.07881	1.603
145		12867	7465	0.944409	0.518435	0.731422		16924	10201	0.842474	0.623365	0.73292
146		12608	14480	0.925399	1.00562	0.965508		18016	14841	0.896834	0.906908	0.901871
147		12265	10748	0.900224	0.746435	0.823329		16617	14204	0.827192	0.867982	0.847587
148		10534	10150	0.773172	0.704904	0.739038		16780	13516	0.835306	0.825939	0.830622
149		20099	15052	1.47522	1.04534	1.26028		46524	27376	2.31596	1.6729	1.99443
150		21046	25059	1.54473	1.74032	1.64252		17996	16668	0.895838	1.01855	0.957195
151		13680	11641	1.00408	0.808452	0.906267		22201	23392	1.10516	1.42944	1.2673
152		22275	26857	1.63494	1.86518	1.75006		26332	20051	1.3108	1.22528	1.26804
153		12684	14176	0.930977	0.984505	0.957741		16313	13497	0.812059	0.824778	0.818418
154		19347	19440	1.42003	1.35008	1.38505		13958	10812	0.694827	0.660702	0.677765
155		8572	7606	0.629166	0.528227	0.578696		17280	9702	0.860196	0.592872	0.726534
156		8723	8044	0.640249	0.558645	0.599447		11648	11123	0.579836	0.679707	0.629771
157		16790	11939	1.23235	0.829148	1.03075		25472	15616	1.26799	0.954267	1.11113
158		12684	10681	0.930977	0.741782	0.83638		18691	15244	0.930435	0.931534	0.930985
159		17350	16102	1.27345	1.11826	1.19586		19078	15392	0.9497	0.940578	0.945139
160		11932	11337	0.875782	0.78734	0.831561		17916	11824	0.891856	0.722544	0.8072
161		10944	6960	0.803265	0.483363	0.643314		13529	11862	0.673471	0.724866	0.699169
162		9408	10416	0.690526	0.723378	0.706952		15376	9958	0.765415	0.608516	0.686965
163		10128	8195	0.743373	0.569132	0.656252		20448	12089	1.0179	0.738738	0.878318
164		10684	9971	0.784182	0.692473	0.738327		14848	9766	0.739131	0.596783	0.667957
165		9580	9395	0.703151	0.652471	0.677811		14947	13820	0.744059	0.844516	0.794288
166		10835	10211	0.795265	0.709141	0.752203		16892	19062	0.840881	1.16485	1.00286
167		11046	10201	0.810752	0.708446	0.759599		13798	15091	0.686862	0.922185	0.804523
168		22492	21142	1.65086	1.46828	1.55957		55990	24608	2.78717	1.50375	2.14546
169		11315	9718	0.830496	0.674903	0.752699		14422	11849	0.717925	0.724072	0.720998
170		6956	9923	0.510555	0.68914	0.599847		15369	13203	0.765066	0.806812	0.785939
171		20995	24995	1.54099	1.73587	1.63843		58761	21728	2.92511	1.32776	2.12644
172		11043	15820	0.810532	1.09868	0.954605		17932	12720	0.892652	0.777297	0.834975
173		13708	14140	1.00614	0.982005	0.994071		14556	21324	0.724595		0.724595
174		10348	9843	0.75952	0.683584	0.721552		13155	16480	0.654854	1.00706	0.830959
175		25369	30976	1.86203	2.15124	2.00664		62172	34736	3.09491	2.12266	2.60878
176		11542	15635	0.847157	1.08583	0.966494		16822	13283	0.837396	0.811701	0.824549
177		11596	16713	0.851121	1.1607	1.00591		19164	23619	0.953981	1.44332	1.19865
178		11235	13718	0.824624	0.952697	0.888661		14160	12620	0.704883	0.771186	0.738034
179		9929	11222	0.728767	0.779353	0.75406		10150	13894	0.505265	0.849038	0.677152
180		9958	12883	0.730895	0.894708	0.812801		11331	13667	0.564055	0.835167	0.699611
181		8112	11878	0.595403	0.824912	0.710157		17968	17971	0.894444	1.09818	0.99631
182		11753	16816	0.862644	1.16785	1.01525		14915	15369	0.742466	0.939173	0.84082
183		13408	18572	0.984117	1.2898	1.13696		20576	17308	1.02427	1.05766	1.04097
184		10182	10185	0.747336	0.707335	0.727336		13344	13769	0.664262	0.8414	0.752831
185		9600	7532	0.704619	0.523088	0.613853		11097	10316	0.552407	0.630393	0.5914
186		14169	13942	1.03997	0.968254	1.00411		12451	11747	0.619809	0.717839	0.668824
187		10041	9443	0.736987	0.655804	0.696396		14067	16627	0.700253	1.01605	0.85815
188		8585	9328	0.63012	0.647818	0.638969		14342	14137	0.713942	0.863887	0.788915
189		9558	9958	0.701536	0.69157	0.696553		14339	12185	0.713793	0.744604	0.729199
190		18697	44041	1.37232	3.05859	2.21545		12092	21929	0.601938	1.34004	0.97099
191		10601	15705	0.77809	1.09069	0.934391		18035	18582	0.897779	1.13551	1.01665
192		11340	8326	0.832331	0.57823	0.70528		11171	16675	0.556091	1.01898	0.787535
average		13624.4	14399.1					20088.5	16364.4

## Sheet: t-Test 
spot		C1	C2	C3		Pst1	Pst2	Pst3		t-Test		Seq.	Kinase	ID substrate protein			correlation
1		0.860402	0.780544	0.669615		0.671546	0.627286	0.697161		0.258021		PKKGSKKAV	PKA	SWISS;P02278;H2B_HUMAN		C1-C2	0.879712
2		1.01485	1.24274	0.979948		1.11588	0.800123	0.869348		0.441294		LSEHSSPEE	CKII	SWISS;P07516;IPPD_BOVIN		C1-C3	0.840999
3		0.741062	0.656536	0.823432		0.912507	0.686551	0.774497		0.512942		LLRPSRRVR		SWISS;P30936;SSR3_RAT		C2-C3	0.911548
4		0.830707	0.78529	0.823991		0.900193	0.66074	0.696715		0.449272		KRSNSVDTS	PKA	SWISS;P13834;UGS1_RABIT
5		0.855632	0.81357	0.780282		0.717224	0.755334	0.833106		0.478363		KQSPSSSPT		SWISS;P19836;CTPT_RAT		Pst1-Pst2	0.912444
6		1.41516	1.65161	2.31186		2.00613	2.1303	1.51301		0.858241		KIQASFRGH	PKC	SWISS;P35722;NEUG_BOVIN		Pst1-Pst3	0.723374
7		0.767483	0.753845	0.798896		0.934379	0.758532	0.73039		0.670237		LNRMSFASN	AMP-PK	SWISS;P11497;P97902;COAC_RAT		Pst2-Pst3	0.837048
8		0.951029	0.869614	0.920902		0.93285	0.797472	0.779786		0.162396		KSPAKTPVK		SWISS;P12957;CALD_CHICK
9		1.1292	0.828046	1.09842		0.831074	1.03225	0.924195		0.614096		KRKNSILNP	PKA	SWISS;P13569;CFTR_HUMAN
10		0.881007	0.826748	0.85275		0.776699	0.92783	0.73147		0.620118		KKASFKAKK	PKC	peptide KKASFKAKK
11		1.79301	2.1795	2.95539		2.8043	2.58608	2.00408		0.813807		LELSDDDD	CKII	PIR;A34928
12		0.857543	0.821214	0.888299		0.752029	0.716803	0.811669		0.0096457		PSPKYPGPQ		SWISS;P05059;CMGA_BOVIN
13		1.07624	0.824733	1.04588		0.822307	0.755641	0.850172		0.0868066		KRNSSPPPS	PKA	SWISS;P20020;ATCP_HUMAN
14		1.18114	1.42602	2.54947		1.64018	1.98317	1.76182		0.876505		KKKFSFKKP	PKC	SWISS;P28667;MRP_MOUSE
15		0.831111	0.829174	0.836723		0.747274	0.836594	0.808889		0.321023		spotting control
16		0.757766	0.796717	0.745218		0.730741	0.843224	0.737689		0.87294		PSSTSSSSI	CKII	SWISS;P06786;TOP2_YEAST
17		0.645959	0.823224	0.824421		0.886923	0.804135	0.772469		0.603196		PLTPSGEAP		SWISS;P00533;P06268;EGFR_HUMAN
18		0.889356	0.747708	0.861584		0.861152	0.818751	0.823209		0.969863		LSGFSFKKS	PKC	SWISS;P30009;MACS_RAT
19		1.04513	1.0263	1.20142		1.07881	0.970073	1.06754		0.394135		spotting control
20		1.09745	1.20835	1.47472		1.15202	1.07004	1.09981		0.343442		PTRHSRVAE	PKA	SWISS;P08928;LAM0_DROME
21		0.852483	0.817251	0.743138		0.874532	0.761718	0.755227		0.797372		PPSAYATVK	p60-Src	SWISS;P17785;ANX2_CHICK
22		0.765892	0.857008	0.759594		0.72259	0.795471	0.811615		0.666642		LSRHSSPHQ	CKI	SWISS;P13834;UGS1_RABIT
23		0.834379	0.832719	0.815342		0.769442	0.577773	0.681762		0.112686		LQRYSSDPT		SWISS;P00533;P06268;EGFR_HUMAN
24		0.707831	0.675703	0.916587		0.872942	0.710314	0.777913		0.838602		KTRSSRAGL	PKA	SWISS;P02261;H2A1_HUMAN
25		0.60533	0.838835	0.875865		0.720143	0.717119	0.746653		0.628268		PASAYGSVK	p60-Src	SWISS;P19620;ANX2_PIG
26		0.806632	0.809715	0.907676		0.819103	0.800355	0.947333		0.420533		LRKVSKQEE	PKA	SWISS;P50552;VASP_HUMAN
27		0.859491	0.802987	0.723542		0.777993	0.743696	0.64055		0.0103906		KYLASASTM	CaM-II	SWISS;P02687;MBP_BOVIN
28		1.149	0.869327	1.06609		0.912583	1.12935	1.51287		0.522232		KRPSFRAKA		SWISS;P02687;MBP_BOVIN
29		0.792661	0.899417	0.813351		0.736906	0.813116	0.681916		0.0535157		KKRFSFKKS	PKC	SWISS;P12624;MACS_BOVIN
30		0.852585	0.840602	0.872367		0.754392	0.820368	0.631357		0.204993		KAEEYILKK		SWISS;P02714;ACHG_TORCA
31		1.66937	0.748335	0.716274		0.796588	0.634582	0.872822		0.463977		LDPLSEPED	CKII	SWISS;P04625;THA_CHICK
32		0.817311	0.748779	0.970775		0.869701	0.847325	1.21846		0.152852		KRRDYLDLA		SWISS;P07949;RET_HUMAN
33		0.720329	0.685373	0.620319		0.750689	0.621146	0.67994		0.839683		KLRRSSSVG	PKA	SWISS;P02718;ACHD_TORCA
34		0.722859	0.820026	0.847617		0.846376	0.750135	0.853443		0.758347		KASASPRRK	sperm-specific	SWISS;P02256;H1_PARAN
35		0.777566	0.801053	0.983454		0.851605	0.894407	0.764405		0.880401		PWQVSLRTR		SWISS;P00747;PLMN_HUMAN
36		0.700864	0.793203	0.748077		0.734118	0.642136	0.78948		0.7245		PQRATSNVF		SWISS;P24844;MLRN_HUMAN
37		0.87206	0.939133	0.892111		0.771081	0.725715	0.966521		0.440289		KNDYYRKRG		SWISS;P08941;KROS_CHICK
38		0.948838	1.08202	1.19822		0.927589	1.2092	0.954479		0.711445		KGGSYSQAA		SWISS;P01889;1B02_HUMAN
39		0.741077	0.71587	0.908815		0.790108	0.698848	0.771092		0.585305		QEGLYNELQ	Lck/Fyn	SWISS;P20963;CD3Z_HUMAN
40		0.913047	0.964517	1.13168		0.899666	0.981482	1.17851		0.435648		PRMPSLSVP	PKA	SWISS;P02719;CINA_ELEEL
41		0.952046	0.953208	0.982948		0.956832	0.931284	0.855397		0.354981		PENDYEDVE		SWISS;P14317;HS1_HUMAN
42		0.755917	0.844935	0.888419		0.894597	0.726911	0.8685		0.997677		LRRASVAQL	PKA	SWISS;P12928;P04763;Q64618;KPYR_RAT
43		1.00909	0.826761	1.16907		1.06749	1.04795	0.989693		0.800989		KQGSGRGL		SWISS;P11217;PHS2_HUMAN
44		1.37282	1.27994	1.48021		1.67212	1.61784	1.14308		0.692494		PSAPSPQPK	p34cdc2-p58cyclin	SWISS;P04177;TY3H_RAT
45		0.932703	0.829097	0.867183		0.883125	0.855979	0.765016		0.382261		PGPQSPGSP		SWISS;P14598;NCF1_HUMAN
46		0.922993	1.05754	1.07099		1.06146	1.07828	0.925551		0.960596		LRRPSDQEV	PKA	SWISS;P16236;REL_CHICK
47		0.895752	0.874546	0.756757		0.804797	0.79577	0.730111		0.0800315		LIEDAEYTA		SWISS;P00523;Q91345;Q92013;SRC_CHICK
48		0.944765	0.801176	0.939314		0.730309	0.828034	0.7566		0.244563		KRRRSSKDT	PKC	SWISS;Q05586;P35437;NMZ1_HUMAN
49		0.797457	0.891701	0.899214		0.982012	0.787606	0.920049		0.725316		PKRGSGKDG	PKA	SWISS;P02687;MBP_BOVIN
50		0.964915	0.836607	0.854652		1.08388	1.03706	1.11976		0.044003		LSELSRRRI	ds-RNA	SWISS;P12962;IF43_YEAST
51		0.859002	0.826159	0.926675		0.984661	0.972236	0.815696		0.582602		LMAPSEEDH		SWISS;P08833;IBP1_HUMAN
52		0.873204	0.803282	0.756029		0.797935	0.654025	0.787949		0.346574		KSFGSPNRI		SWISS;P20911;CDK7_XENLA
53		0.852744	0.808885	0.92582		0.851713	0.879449	0.741849		0.664691		KRAASPRKS	sperm-specific	SWISS;P02256;H1_PARAN
54		0.771233	0.830007	0.915554		0.756415	0.746318	0.768875		0.164961		KISASRKLQ	PKC	SWISS;P08057;TRIC_BOVIN
55		0.815015	0.755777	0.70709		0.7612	0.790534	0.755754		0.787527		LPVPSTHIG	PKG	SWISS;P00516;KGPA_BOVIN
56		0.860482	0.847581	0.621075		0.644628	0.835558	0.767635		0.820248		KSRPSLPLP	PKA	SWISS;P19112;Q64594;F16P_RAT
57		0.994427	0.968424	1.11186		1.00422	0.936438	1.10844		0.560263		KRKQISVRG		SWISS;P11217;PHS2_HUMAN
58		0.726166	0.841927	0.692239		0.650295	0.727478	0.723517		0.347991		KKDASDDLD	CKII	SWISS;P41035;IF2B_RABIT
59		0.701653	0.899743	0.918706		0.792188	0.754759	0.781656		0.495351		LGSALRRR		SWISS;P20152;VIME_MOUSE
60		0.833394	0.926833	0.872811		1.11429	0.799242	0.895646		0.671273		PSPSSRVTV	PKC	SWISS;P20700;LAM1_HUMAN
61		1.41548	1.03637	1.02563		1.08879	1.3512	1.99089		0.483907		KRPSARAKA		SWISS;P02687;MBP_BOVIN
62		0.814006	1.39742	0.60436		0.572391	0.733904	0.697603		0.3419		KKKGSGEDD	CKII	SWISS;P12962;IF43_YEAST
63		1.10748	1.01363	1.01161		0.989326	1.0446	0.944852		0.361522		spotting control
64		0.803802	0.842155	0.893782		0.796811	0.686547	0.557009		0.222983		PTGTTPQRK		SWISS;P52732;EG5_HUMAN
65		0.674057	0.840462	0.807373		0.696353	0.831988	0.878232		0.346081		PMRRSVSEA	PKA	SWISS;P16386;LIPS_BOVIN
66		0.716883	0.727105	0.808052		0.74183	0.762763	0.75628		0.924594		LSGLSFKRN	PKC	SWISS;P28667;MRP_MOUSE
67		0.971541	0.900295	0.9668		1.00106	0.855149	0.996419		0.868687		spotting control
68		0.819337	0.936447	0.689006		0.74523	0.837693	0.791388		0.746303		PVPEYINQS	EGFR	SWISS;P00533;P06268;EGFR_HUMAN
69		0.826755	0.909886	0.796224		0.818238	0.764854	0.856431		0.657319		PPSAYGSVK	v-Src	SWISS;P07355;ANX2_HUMAN
70		0.734487	0.876845	0.815251		0.85001	0.758828	0.772901		0.84814		LVVASAGPT		SWISS;P20338;RRPP_HRSVL
71		1.33673	1.27796	1.2397		1.43468	1.43625	2.38575		0.3027		LRAPSWIDT		SWISS;P02510;CRAB_BOVIN
72		1.06063	1.04111	1.11815		0.99606	0.883504	1.11062		0.222099		KTSPSSSPA		SWISS;P19836;CTPT_RAT
73		0.835142	0.764927	0.75753		0.693652	0.685142	0.656169		0.027116		PASPSPQRQ	Cdk5-p23	SWISS;P17599;SYN1_BOVIN
74		0.883939	0.763348	0.862213		0.992182	0.908402	0.814736		0.364932		LRMFSFKAP	PKC	SWISS;P22300;GAC2_BOVIN
75		1.1311	1.05382	1.16187		1.21246	1.11754	1.46229		0.190394		KYRKSSLKS		SWISS;P22613;STP1_SHEEP
76		1.16919	0.877838	0.918054		1.09028	1.09554	1.90954		0.359075		KRPSGRAKA		SWISS;P02687;MBP_BOVIN
77		1.09729	0.96377	1.03174		1.08895	1.14919	1.3721		0.229404		KKRLSVERI	PKC	SWISS;P11388;TOPA_HUMAN
78		0.711513	0.769404	0.777483		0.991891	0.797282	0.769881		0.384161		KAKTTKKRP		SWISS;P02612;MLRM_CHICK
79		1.05353	1.01673	1.1782		0.921856	0.950828	1.08927		0.0383867		LEKKYVRRD	c-Fms	SWISS;P09581;KFMS_MOUSE
80		1.15423	1.41944	1.37175		1.35091	2.23063	2.70264		0.140484		KRRGSVPIL	PKA	SWISS;P16452;42_HUMAN
81		0.985549	0.837528	0.980751		0.826908	0.78425	1.00528		0.360324		KLSPSPSSR	cdc2	SWISS;P20700;LAM1_HUMAN
82		0.911149	0.77227	0.91691		0.779633	0.791045	0.842338		0.290142		KDIGSESTE	CKII	SWISS;P02662;CAS1_BOVIN
83		0.778852	0.854313	0.759965		0.804249	0.742919	0.703811		0.35533		PWRITDNEL		SWISS;P55013;NKC1_SQUAC
84		1.42437	1.13006	1.3441		1.33867	1.04051	1.1043		0.112277		PRHLSNVSS	PKA	PIR;2144820
85		1.31206	1.32163	1.5906		1.3348	1.56562	2.17688		0.224958		KNIVTPRTP	MAPK1	SWISS;P02687;MBP_BOVIN
86		0.697743	0.806769	0.792916		0.841347	0.71269	0.959409		0.478496		KGHEYTNIK		SWISS;Q06124;PTNB_HUMAN
87		0.792282	0.753657	0.679336		0.793649	0.8643	0.836061		0.191273		QEPGSGPPE		SWISS;P30936;SSR3_RAT
88		0.791974	0.838351	0.745443		0.706336	0.655475	1.03306		0.96861		PRPASVPPS	GSK3	SWISS;P13834;UGS1_RABIT
89		0.785909	0.730238	0.826938		0.703673	0.860963	0.756683		0.925937		PETVYEVAG	v-Src	SWISS;Q01406;SRC8_CHICK
90		0.75796	0.804741	0.751857		0.678667	0.798648	0.919983		0.743153		LRRFSLATM	PKA	SWISS;P00176;CPB1_RAT
91		2.62539	3.14413	3.66241		2.36665	2.99179	1.58443		0.315544		KQISVRGL		SWISS;P11217;PHS2_HUMAN
92		0.793093	0.889436	0.689731		0.865843	0.604897	0.738023		0.682849		PSEKSEEIT	PKC	SWISS;Q62048;PE15_MOUSE
93		0.872481	0.761438	0.691191		0.77066	0.755483	0.749181		0.755016		PINGSPRTP	p34cdc2	SWISS;P06400;RB_HUMAN
94		0.996364	0.999538	1.13983		0.958515	0.980207	1.06969		0.103683		LRRSSSVGY	PKA	SWISS;P02718;ACHD_TORCA
95		1.12724	1.59579	1.5537		1.27328	1.67708	2.07358		0.210014		LKLASPELE	p34cdc2	SWISS;P05412;AP1_HUMAN
96		0.607742	0.771902	0.826102		0.893475	0.664309	0.737546		0.837305		KRRSSSYHV	PKA	SWISS;P04775;CIN2_RAT
97		0.755121	0.839511	0.804351		0.770933	0.807015	1.0032		0.479617		PLAGSPVIA	cdc2	SWISS;P19138;P20426;KC21_HUMAN
98		1.02204	1.27179	1.12273		0.997147	1.05421	1.05511		0.218896		LSGESDLEI	CKII	SWISS;P06786;TOP2_YEAST
99		0.875534	0.897644	0.818135		0.680156	0.921519	0.829997		0.532586		LMDKYHVDN		SWISS;P03264;DNB2_ADE02
100		1.23304	1.36681	1.02332		1.23785	0.922153	1.07586		0.500622		KSKISASRK	PKC	SWISS;P08057;TRIC_BOVIN
101		2.04794	1.86123	1.88789		2.06906	1.9226	2.22949		0.295823		KREASLDNQ	PKA	SWISS;P06593;PHY3_AVESA
102		0.873626	0.764857	0.715352		0.839605	0.748466	0.678434		0.0452777		KISITSRKA	ERA	SWISS;P06616;ERA_ECOLI
103		0.818023	0.853887	0.70014		0.836518	0.833854	0.721394		0.670736		LQAISPKQS	PKC	SWISS;P19836;CTPT_RAT
104		1.02396	1.15371	1.13095		1.21263	0.887937	0.918776		0.570552		KSRWSGSQQ	PKC	SWISS;P04049;KRAF_HUMAN
105		1.13745	1.13152	1.16246		1.05549	0.982106	0.90581		0.085418		KRKRSRKES	PKA	SWISS;P02278;H2B_HUMAN
106		0.969388	0.927345	0.994719		0.827713	0.895193	0.950594		0.171217		KKDVTPVKA		SWISS;P10156;H1_TETTH
107		2.86896	3.30201	4.09313		3.52234	3.51035	2.74008		0.813		LGSPLRRR		SWISS;P20152;VIME_MOUSE
108		0.986662	1.06606	0.897096		0.871545	0.927883	0.945861		0.366299		PSQRSKYLA	PKA	SWISS;P02687;MBP_BOVIN
109		1.22034	1.05239	0.981811		1.31376	1.25999	1.55101		0.180433		KRPSDRAKA		SWISS;P02687;MBP_BOVIN
110		1.0874	1.07521	0.992843		1.00201	0.885613	1.14707		0.730694		KKLGSKKPQ	PKC	SWISS;P04775;CIN2_RAT
111		1.06578	1.11786	1.17522		0.912863	0.963744	0.879678		0.0513203		spotting control
112		1.43681	1.29536	1.58744		1.05249	1.10389	1.07547		0.0601166		PTKRSPQKG	sperm-specific	SWISS;P06145;H2B1_STRPU
113		0.989699	1.10084	0.937797		0.770694	0.687053	0.995724		0.296438		PPEKTEEEE		SWISS;P30936;SSR3_RAT
114		0.814343	0.707007	0.728355		0.731752	0.88127	0.72323		0.74098		LSLDSQGRN	beta-ARK	SWISS;P04274;B2AR_MESAU
115		0.819799	0.813965	0.918441		0.794133	0.861361	0.883945		0.884826		spotting control
116		0.870953	1.01491	0.698657		0.769922	0.89822	0.902642		0.968991		PVPKSPVEE		SWISS;P12839;NFM_RAT
117		0.737181	0.86949	0.763571		0.830758	0.839069	0.728648		0.843889		PPSPSLSRH	CKI	SWISS;P13834;UGS1_RABIT
118		0.833657	0.913721	0.841907		0.786306	0.922849	0.896371		0.871094		LYSSSPGGA	cdc2	SWISS;P20152;VIME_MOUSE
119		1.8047	1.80634	1.88303		1.84066	2.64601	3.52044		0.21168		LRGPSWDPF	MAPKAPK2	SWISS;P04792;HS27_HUMAN
120		0.979176	0.985394	1.06793		0.945508	0.930366	0.953328		0.107498		KTTASTRKV	PKC	SWISS;P13569;CFTR_HUMAN
121		0.705337	0.8241	0.628333		0.780566	0.759503	0.664497		0.744018		PASQTPNKT	p34cdc2	SWISS;P00523;Q91345;Q92013;SRC_CHICK
122		0.830153	0.970268	0.796821		1.13721	1.03833	0.70972		0.490462		LRRASLGAA		BOS TAURUS (BOVINE) LIVER PYRUVATE KINASE (FRAGMENT)
123		0.672784	0.839313	0.69581		0.764963	0.63429	0.73478		0.813055		LASSSKEEN		SWISS;P01036;CYTS_HUMAN
124		1.16918	1.17175	1.23931		1.19231	1.46268	1.7939		0.199746		KRPTQRAKY		SWISS;P02687;MBP_BOVIN
125		0.82693	0.730909	0.674623		0.790251	0.728181	0.887226		0.536549		KKSWSRWTL	PKA	SWISS;P25107;PTRR_DIMDA
126		0.713218	0.977631	0.888889		0.795006	0.77959	0.763541		0.438087		KAKVTGRWK	PKC	SWISS;P13789;TRT1_BOVIN
127		0.817129	0.880412	0.723641		0.822123	0.782213	0.785422		0.843761		LFRLSEHSS	CKII	SWISS;P07516;IPPD_BOVIN
128		0.967	1.11101	1.01214		1.10446	0.92012	1.20268		0.738503		KRRLSFSET		SWISS;P01582;IL1A_MOUSE
129		0.882626	1.14566	1.25443		1.1667	1.04978	0.888046		0.782687		KMKDTDSEE	CKII	SWISS;P02593;CALM_HUMAN
130		0.790531	0.775722	0.786312		0.750971	0.977626	0.752381		0.644454		KEDTYTAHA		SWISS;P03949;ABL1_CAEEL
131		0.942465	0.862152	0.746604		0.673809	0.79683	0.819844		0.473682		QDPVSPSLV	GRK	SWISS;P08172;ACM2_HUMAN
132		0.825445	0.713774	0.622686		0.751326	0.737265	0.709362		0.821263		PRKGSPKRG	sperm-specific	SWISS;P06146;H2B2_LYTPI
133		1.13128	1.21344	1.29116		1.14811	1.04215	0.998487		0.239677		KPGFSPQPS	GSK3	PIR;S04004
134		0.632051	0.926433	0.769921		0.846397	0.804083	0.845647		0.624907		KGQESFKKQ	PKC	SWISS;P06748;NPM_HUMAN
135		1.23121	1.57273	1.51381		1.05013	1.50633	0.927105		0.22017		QEQEYVQAV		SWISS;P07150;ANX1_RAT
136		0.958204	1.03132	0.786776		0.783609	0.842195	0.626772		0.00231051		PRRDSTEGF	PKA	SWISS;P09201;F16P_YEAST
137		0.944228	0.84941	0.771818		1.00912	0.687414	0.782112		0.713303		PFKLSGLSF	PKC	SWISS;P28667;MRP_MOUSE
138		0.705247	0.688896	0.774773		0.774158	0.709498	0.685938		0.996574		LRRLSTKYR	PKA	SWISS;Q05209;PTNC_HUMAN
139		1.05993	1.09532	1.42218		1.05919	0.915443	0.917171		0.261604		KRKQISVR		SWISS;P11217;PHS2_HUMAN
140		0.821362	0.714815	0.718239		0.76019	0.741088	0.660014		0.392103		PSLPTPPTR		SWISS;P19332;TAU_RAT
141		0.818402	0.907948	0.923058		0.895599	0.835454	0.861312		0.731344		PKDPSQRRR	PKC	SWISS;P00523;Q91345;Q92013;SRC_CHICK
142		1.21658	1.06451	1.02714		1.04328	1.08814	1.05645		0.608154		LRSPSWEPF	PKA	SWISS;P14602;HS27_MOUSE
143		1.08821	1.08701	1.04578		1.09231	1.06514	1.13789		0.547084		LLPMSPEEF		SWISS;P42224;STA1_HUMAN
144		1.04239	0.974272	0.942749		1.16114	1.1531	1.603		0.203474		KRSGSVYEP	PKA	SWISS;P12798;KPBB_RABIT
145		0.696671	0.815463	0.731422		0.8364	0.851013	0.73292		0.29216		not in list	PKC/CAMII	glycogen (starch) synthase, muscle
146		1.00724	0.888932	0.965508		0.943426	0.932175	0.901871		0.513636		LSGFSFKKN	PKC	SWISS;P29966;MACS_HUMAN
147		0.877887	0.763511	0.823329		0.950225	0.746894	0.847587		0.40865		LNDSSEEED	CKII	SWISS;P03129;VE7_HPV16
148		1.05857	0.806476	0.739038		0.893336	0.799006	0.830622		0.752285		KSLNYIDLD	INSR	SWISS;P35570;IRS1_RAT
149		1.42534	1.15244	1.26028		1.09626	1.63402	1.99443		0.454059		KRFGSKAHM	PKA	SWISS;P29476;NOS1_RAT
150		1.57122	1.45978	1.64252		1.08801	1.14584	0.957195		0.0440945		KKAESPVKE		SWISS;P12839;NFM_RAT
151		1.1684	1.05295	0.906267		1.08002	1.14701	1.2673		0.447804		LQDDYEDMM		SWISS;P02730;B3AT_HUMAN
152		2.16247	2.15274	1.75006		1.76553	1.67688	1.26804		0.0036579		KTETSQVAP	Rhodopsin Kinase	SWISS;P02699;OPSD_BOVIN
153		0.996928	0.981516	0.957741		0.906753	0.830133	0.818418		0.0210548		KRKVSSAEG		SWISS;P02316;HG14_BOVIN
154		1.41993	1.14787	1.38505		1.13145	1.09196	0.677765		0.207224		KKIDSFASN	PKC	SWISS;P11497;P97902;COAC_RAT
155		0.758633	0.794015	0.578696		0.733049	0.676561	0.726534		0.985457		LRRASLRG		BOS TAURUS (BOVINE) LIVER PYRUVATE KINASE (FRAGMENT)
156		0.910299	0.789437	0.599447		0.824077	0.750942	0.629771		0.450488		PSRRSRSRS	RS	SWISS;P23913;LBR_CHICK
157		1.14246	1.01487	1.03075		1.2475	1.02543	1.11113		0.147236		KRPSERAKA		SWISS;P02687;MBP_BOVIN
158		0.952443	0.845911	0.83638		0.879879	0.730029	0.930985		0.674141		KKPPTPPPE		SWISS;P03070;TALA_SV40
159		1.587	1.38704	1.19586		1.35373	1.27139	0.945139		0.0421996		spotting control
160		1.09631	0.872961	0.831561		0.873931	0.768211	0.8072		0.17847		PTKRSPTKR	sperm-specific	SWISS;P06145;H2B1_STRPU
161		0.89586	0.77105	0.643314		0.760608	0.690503	0.699169		0.447157		PPRRSSIRN		SWISS;P14598;NCF1_HUMAN
162		1.00239	0.845768	0.706952		0.858202	0.768287	0.686965		0.153929		spotting control
163		0.640547	0.863943	0.656252		0.72311	0.685868	0.878318		0.753471		LSRFSWGAE	PKC	SWISS;P02687;MBP_BOVIN
164		0.901902	0.770641	0.738327		0.826134	0.726459	0.667957		0.0228358		PVSPSLVQG	GRK	SWISS;P08172;ACM2_HUMAN
165		0.772464	0.707865	0.677811		0.824606	0.67832	0.794288		0.387022		PQPEYVNQP		SWISS;P04626;ERB2_HUMAN
166		0.914055	0.930437	0.752203		0.997821	0.908414	1.00286		0.319892		PAAVSEHGD	PKC	SWISS;P06685;ATN1_RAT
167		0.841041	0.798439	0.759599		0.782377	0.730951	0.804523		0.531368		LRGRSFMNN	PKA	SWISS;P00511;K6PF_RABIT
168		1.61342	2.0483	1.55957		1.87028	2.4195	2.14546		0.0523837		KVPQTPLHT	MAPK	SWISS;P49139;MKK2_RABIT
169		0.842406	0.838465	0.752699		0.92836	0.779187	0.720998		0.973417		PEGDYEEVL		SWISS;P14317;HS1_HUMAN
170		0.826586	0.764815	0.599847		0.677599	0.745686	0.785939		0.956603		LRRASLGAF		BOS TAURUS (BOVINE) LIVER PYRUVATE KINASE (FRAGMENT)
171		1.53481	1.62918	1.63843		2.16926	2.22451	2.12644		0.00579356		LDDQYTSSS		SWISS;P24604;TEC_MOUSE
172		0.997606	0.883237	0.954605		0.89773	0.866442	0.834975		0.129608		KRQSSTSNA		SWISS;P12798;KPBB_RABIT
173		0.928177	1.08362	0.994071		0.96122	1.05264	0.724595		0.435002		KLINSIADT		SWISS;P06784;STE7_YEAST
174		0.762996	0.866955	0.721552		0.715115	0.695336	0.830959		0.695994		KAQEYFNIK		SWISS;P02718;ACHD_TORCA
175		2.07051	2.08312	2.00664		2.40897	2.63193	2.60878		0.0252927		LGGGTFDIS	DnaK	SWISS;P04475;DNAK_ECOLI
176		1.05262	0.81559	0.966494		0.964896	0.852239	0.824549		0.347709		KRRNSEFEI	PKA	SWISS;P09810;TR5H_RAT
177		1.14858	1.1512	1.00591		0.961875	1.05905	1.19865		0.82477		KNDKSKTWQ	endogenous	SWISS;P06730;IF4E_HUMAN
178		1.062	1.05919	0.888661		0.9195	0.918974	0.738034		0.000478064		KGATSDEED	CKII	SWISS;P06786;TOP2_YEAST
179		0.926957	0.901246	0.75406		0.919964	0.808111	0.677152		0.155181		QEGDTDAGL	CKII	PIR;2144820
180		0.77004	0.873077	0.812801		0.772047	0.848482	0.699611		0.32333		PRKGSPRKG	sperm-specific	SWISS;P06146;H2B2_LYTPI
181		0.883451	0.990825	0.710157		0.852377	0.639903	0.99631		0.878082		KQPIYIVME	v-Fps	SWISS;P00541;FPS_AVISP
182		1.32209	0.946469	1.01525		1.36925	0.962062	0.84082		0.644512		KGTGYIKTE		SWISS;P42224;STA1_HUMAN
183		1.02687	1.15448	1.13696		1.08551	1.09685	1.04097		0.566143		QGTLSKIFK	PKC	SWISS;P02687;MBP_BOVIN
184		0.82116	0.724503	0.727336		0.590597	0.659347	0.752831		0.352494		PRRNSRASL	PKA	SWISS;P04775;CIN2_RAT
185		0.747293	0.832812	0.613853		0.725023	0.590266	0.5914		0.321931		PGGSTPVSS	cdc2	SWISS;P19138;P20426;KC21_HUMAN
186		1.08341	1.15692	1.00411		0.89929	0.968982	0.668824		0.0417778		LRRPSDQAV	PKA	SWISS;P01126;REL_AVIRE
187		0.846493	0.778867	0.696396		0.79877	0.715152	0.85815		0.83886		PRTPGGRR		SWISS;P02687;MBP_BOVIN
188		0.920572	0.750865	0.638969		0.794369	0.619367	0.788915		0.736405		PSPKTPPGS		SWISS;P19332;TAU_RAT
189		0.776494	0.746398	0.696553		0.72642	0.6741	0.729199		0.447774		PKEVYDVML		SWISS;Q03351;TRKC_RAT
190		2.74663	2.06074	2.21545		2.4676	1.80972	0.97099		0.211806		LSDDSFIED	CKII	SWISS;P06786;TOP2_YEAST
191		1.0589	1.13557	0.934391		1.02272	0.96447	1.01665		0.626523		LLQDSVDFS	CaM-II	SWISS;P20152;VIME_MOUSE
192		0.814645	0.810582	0.70528		0.59412	0.71109	0.787535		0.462797		KRSLSEMEI		SWISS;P11831;SRF_HUMAN

[truncated: 1 more sheets: t-Test log]
